# Supplementary material for: Kinship practices in the early state El Argar society from Bronze Age Iberia
Source: Sci Rep. 2022 Dec 27;12:22415. doi: 10.1038/s41598-022-25975-9 (PMC9794729; doi:10.1038/s41598-022-25975-9)
Supplement: Supplementary file 1 — Supplementary Information 1. [file 41598_2022_25975_MOESM1_ESM.xlsx]

## Sheet: Dataset S1.1
Age: months (m), years (y), gestational weeks (w)
Age criteria: tooth development (TD), ossification centers and epiphyseal closure (EC), diaphyseal length (DL), pubic symphysis surface (PS), auricular surface (AS), late fusing skeletal elements (LF) and suture clousure (CC)
Sex: female (F), male (M), probable male (M?), subadult not determined (nd)
Sex criteria: Pelvic traits (P), cranial traits (C)
Burial	Individual	Lib Ids	Age	Age criteria	Sex	Sex criteria	Type of burial	Skeletal Taphonomy	Deposition of double burials Skeletal position in double burials	Grado parentesco
60	AY60/1	ALM001.A; ALM001.C	40-49 y	PS, AS	F	P, C	first inhumation in a double burial	Disarticulated	Above and below	x
60	AY60/2	ALM002.A; BAS001.A	>40 y	PS, AS, CC	M	P, C	second inhumation in a double burial	Articulated	Mainly below
53	AY53	ALM003.A	40-45 y	CC	F	P, C	single burial	Articulated
58	AY58	ALM004.A	30-35 y	PS, AS, CC	F	P, C	single burial	Articulated		x
65	AY65	ALM005.A	>40 y	PS, AS	M	P, C	single burial	Articulated
67	AY67	ALM006.A	35-40 y	PS, AS, CC, LF	M	P, C	single burial	Articulated		No
68	AY68/1	ALM007.A, ALM007.B	25-30 y	PS, AS, CC, LF	M	P, C	first inhumation in a double burial	Disarticulated	Above
68	AY68/2	ALM008.A	30-35 y	PS, AS, LF	F	P, C	second inhumation in a double burial	Articulated	Below
69	AY69/1	ALM009.A	45-49 y	PS, AS, LF	M	P	first inhumation in a double burial	Disarticulated	Above
69	AY69/2	ALM010.A	>50 y	PS, AS, LF	F	P, C	second inhumation in a double burial	Articulated	Below
70	AY70	ALM011.A	30-40 y	PS, AS	F	P	single burial	Articulated
76	AY76/1	ALM012.A; ALM012.B	30-35 y	PS, LF	M	P	first inhumation in a double burial	Disarticulated	Above
76	AY76/2	ALM013.A; ALM013.B	>20 y	CC, LF	F	P	second inhumation in a double burial	Articulated	Below
75	AY75	ALM014.A	11-12 y	TD, EC, DL	nd	-	single burial	Articulated		x
80	AY80/1	ALM015.A; ALM015.B	30-35 y	PS, AS, CC, LF	F	P, C	first inhumation in a double burial	Mostly disarticulated	Above and below	x
80	AY80/2	ALM016.A; ALM016.B	35-40 y	PS, AS, CC, LF	M	P, C	second inhumation in a double burial	Articulated	Mainly below	x
80	AY80/0	ALM017.A	>20 y	CC	nd	C	secondary deposition outside the grave of a double burial	Disarticulated remains of a skull	Outside the funerary container	x
82	AY82/1	ALM018.A	35-40 y	PS, AS, CC	F	P, C	first inhumation in a double burial	Disarticulated	Pushed aside, above and below	x
87	AY87	ALM019.A; ALM019.B	30-40 y	PS, CC	F	P, C	single burial	Articulated		x
90	AY90/1	ALM020.A	35-40 y	PS, AS, CC	M	P, C	first inhumation in a double burial	Disarticulated	Below	x
90	AY90/2	ALM021.A	35-45 y	PS, AS, CC	F	P, C	second inhumation in a double burial	Articulated	Above	No
92	AY92/1	ALM022.A	25-30 y	PS, AS	M	P	first inhumation in a double burial	Disarticulated	Pushed aside, above and below
92	AY92/2	ALM023.A	35-40 y	PS, AS	F	P	second inhumation in a double burial	Articulated	Mainly besides
94	AY94/1	ALM024.A	35-40 y	AS, CC	F	P, C	first inhumation in a double burial	Disarticulated	Above
94	AY94/2	ALM025.A	30-40 y	PS, AS, CC	M	P, C	second inhumation in a double burial	Articulated	Below	x
96	AY96	ALM026.A	35-40 y	PS, AS, CC	F	P, C	single burial	Articulated
97	AY97/1	ALM027.A	>60 y	AS, CC	F	P, C	first inhumation in a double burial	Disarticulated	Above and below
97	AY97/2	ALM028.A; ALM028.B	>20 y	AS, CC	M	P	second inhumation in a double burial	Articulated	Mainly below	x
104	AY104	ALM029.A	>20 y	CC	M?	C	single burial	Articulated
30	AY30/1	ALM030.A	14-17 m	TD	nd	-	first inhumation in a double burial	Disarticulated	Mainly below	x
30	AY30/2	ALM031.A	8-9 y	TD	nd	-	second inhumation in a double burial	Articulated	Above	x
5	AY5	ALM032.A	30-40 y	PS, AS, CC, LF	M	P, C	single burial	Articulated
12	AY12	ALM033.A, ALM033.B	35-45 y	PS, AS, CC, LF	M	P, C	single burial	Articulated
16	AY16	ALM034.A	45-50 y	AS, CC, LF	M	P, C	single burial	Articulated but partly disturbed		x
24	AY24/2	ALM035.A	30 y	AS, CC, LF	F	C	second inhumation in a double burial	Articulated	Besides and below
32	AY32	ALM036.A	35-45 y	PS, AS, CC	M	P, C	single burial	Articulated		y
34	AY34	ALM037.A; ALM037.B	>50 y	AS, CC	F	P, C	single burial	Articulated
38	AY38/1	ALM038.A_I1304_merged	25-30 y	PS, AS, CC, LF	F	P, C	second inhumation in a double burial	Articulated	Above	x
38	AY38/2	ALM039.A	35-40 y	PS, AS, CC, LF	M	P, C	first inhumation in a double burial	Articulated	Below	x
45	AY45	ALM040.A	25-35 y	PS, AS, CC, LF	M	P, C	single burial	Articulated
46	AY46	ALM041.A	6-7 y	TD	nd	-	single burial	Articulated		y
47	AY47	ALM042.A	22-34 y	CC	F	P, C	single burial	Articulated
48	AY48	ALM043.A	50-60 y	PS, AS, CC	F	P, C	single burial	Articulated
81	AY81	ALM044.A	30-35 y	PS, AS, CC, LF	F	P, C	single burial	Articulated
82	AY82/2	ALM045.A	40-44 y	AS, CC	M	P, C	second inhumation in a double burial	Articulated	Mainly besides
13	AY13	ALM046.A	12-14 m	TD	nd	-	single burial	Articulated		x
14	AY14	ALM047.A	6-7 m	TD	nd	-	single burial	Articulated		x
22	AY22/1	ALM048.A	>27 y	AS, CC, LF	F	C	double burial, either secondary or disturbed	Disarticulated	Commingled	x
22	AY22/2	ALM049.A	35-45 y	PS, CC, LF	M	P, C	double burial, either secondary or disturbed	Disarticulated	Commingled	x
24	AY24/1	ALM050.A	35-40 y	PS, AS, CC, LF	M	P, C	first inhumation in a double burial	Disarticulated	Pushed aside and partly above	6
37	AY37	ALM051.A	>60 y	PS, AS	F	P, C	single burial	Articulated
42	AY42/1	ALM052.A	35-45 y	PS, AS, CC, LF	M	P, C	first inhumation in a double burial	Disarticulated	Pushed aside and below	x
42	AY42/2	ALM053.A	30-35 y	AS, CC, LF	F	P, C	second inhumation in a double burial	Articulated	Mainly above
43	AY43	ALM054.A	>40 y	PS, AS, LF	F	P, C	single burial	Articulated
86	AY86	ALM055.A	30-40 y	AS, CC	F	P, C	single burial	Articulated
99	AY99	ALM056/ALM082.A	25-30 y	PS, AS, LF	F	P, C	single burial	Articulated
25	AY25	ALM057.A	2-2,25 y	TD, EC, DL	nd	-	single burial	Articulated
27	AY27/1	ALM058.A	>60 y	PS, AS, CC, LF	M	P, C	first inhumation in a double burial	Disarticulated	Above and below	x
62	AY62	ALM059.A	3-4 y	TD	nd	-	single burial	Articulated
28	AY28	ALM060.A	16-18 m	TD	nd	-	single burial	Articulated		x
11	AY11	ALM061.A	30-35 y	PS, AS, CC	F	P, C	single burial	Articulated
21	AY21/2	ALM062.A	38-40 w	TD, DL	nd	-	simultaneous double burial	Articulated	Intertwined	x
102	AY102	ALM063.A	20-24 m	TD	nd	-	single burial	Articulated		y
50	AY50	ALM064.A	20-22 y	PS	M	P, C	single burial	Articulated		x
91	AY91	ALM065.A	16-19 y	TD, EC	M	P	single burial	Articulated
85	AY85/1	ALM066.A	25-35 y	PS, AS, CC, LF	F	P, C	simultaneous double burial	Articulated	Intertwined
73	AY73	ALM067.A	20-24 m	TD	nd	-	single burial	Articulated		5
8	AY8	ALM068.A	18-24 m	TD, EC, DL	nd	-	single burial	Articulated		x
95	AY95	ALM069.A	3 y	TD	nd	-	single burial	Articulated		x
20	AY20	ALM070.A	5-6 m	TD	nd	-	single burial	Articulated
93	AY93	ALM071.A	>50 y	PS	F	P, C	single burial	Articulated
3	AY3	ALM072.A	25-30 y	PS, AS, CC, LF	F	P, C	single burial	Articulated
21	AY21/1	ALM073.A	30-35 y	AS, CC, LF	F	P, C	simultaneous double burial	Articulated	Intertwined	x
26	AY26/1	ALM074.A	35-40 y	PS, AS, CC, LF	M	P, C	first inhumation in a double burial	Disarticulated	Above and below
57	AY57	ALM075.A	4-5 y	TD	nd	-	single burial	Articulated		x
77	AY77	ALM076.A	20-25 y	PS, AS, CC, LF	F	P, C	single burial	Articulated		No
17	AY17	ALM077.A	35-40 y	AS, CC, LF	F	P, C	single burial	Articulated		x
23	AY23	ALM078.A	14-16 m	TD	nd	-	single burial	Articulated		x
85	AY85/2	ALM079.A	38-40 w	EC, DL	nd	-	simultaneous double burial	Partially disarticulated	Intertwined
88	AY88	ALM080.A	14-20 m	TD	nd	-	single burial	Articulated		x
89	AY89	ALM081.A	20-24 m	TD	nd	-	single burial	Articulated		x
101	AY101/2	ALM083.A	11-12 m	TD	nd	-	second inhumation in a double burial	Partially disarticulated	Above and below
105	AY105	ALM084.A	35-40 y	PS, AS, CC	F	P, C	single burial	Articulated		No
26	AY26/2	ALM086.A	>60 y	PS, AS, CC, LF	F	P, C	second inhumation in a double burial	Articulated	Mainly below	x
54	AY54	ALM087.A	30-35 y	CC	F	P, C	single burial	Articulated
29	AY29	ALM088.A	35-45 y	AS, LF	F	P, C	single burial	Articulated
3	AY3_Fetus	ALM089.A	32-38 w	EC	nd	-	single burial of a pregnant woman	Disarticulated	Around the birth canal

## Sheet: Dataset S1.2
IND ID	Archaeological ID	Lib IDs included	Sampled material	included/exculded in kinship (notes)	Degree of Relatedness	Method verification	xCov	yCov	autCov	Xratio	Yratio	Genetic Sex	X-Contamination	X-cont SE	X-SNPs	MT ContamMix (%)	MT num. reads contamix	MT num reads mtbam/geneious	MT Haplogroup (Haplogrep)	MT Q score %	Y-Haplogroup	Y-SNP term	Targeted SNPs HO	Targeted SNPs 1240K	Archaeological phase	Lab code	Lab date	Calibrated date Cal BCE (2sigma, IntCal20)	Age range	Anthropological Sex	Site Name	Locality/Province/Country	Y coordinated (Lat)	X coordinated (Long)
ALM001	AY060/1	ALM001.A0101; ALM001.C0101	tooth (18), left petrous	PASS	ALM001_2nd_degree_to_ALM025	PMR, READ, LcLMkin	0.51184	0.00480563	0.6768	0.756265	0.00710052	F	0.253157	0.0164	2248	0.29	70218	78570	X2b+226	0.99	..	..	255587	466059	Argar 2nd phase (2000 - 1750 cal BCE)	MAMS-26640	3544 ± 27	1960 - 1769	40-49y	female	La Almoloya	Pliego, Murcia, SE Spain	37.9528	-1.508
ALM002	AY060/2	ALM002.A0101; BAS001.A0101	tooth (21), tooth (46)	PASS			0.282558	0.351668	0.793892	0.355915	0.442967	M	0.00265	0.00428	925	0.18	220735	248595	K1b1a1c	0.99	R1b1a1b1a1a2	P312	281700	516252	Argar 2nd phase (2000 - 1750 cal BCE)	MAMS-25589	3532 ± 24	1943 - 1769	>40y	male	La Almoloya	Pliego, Murcia, SE Spain	37.9528	-1.508
ALM003	AY053	ALM003.A0101	tooth (2nd molar)	PASS			0.710808	0.0107438	0.942278	0.754351	0.0114019	F	0.250193	0.013	3546	0.28	99193	111234	X2b+226	1	..	..	309503	569761	Argar 3rd phase (1750 - 1550 cal BCE)	..	..	..	40-45y	female	La Almoloya	Pliego, Murcia, SE Spain	37.9528	-1.508
ALM004	AY058	ALM004.A0101	tooth (27)	PASS	ALM004_2nd_degree_to_ALM075	PMR, READ, LcLMkin	0.260849	0.00355066	0.343735	0.758867	0.0103296	F	0.209213	0.0257	819	0.59	20874	23401	U5a1	0.96	..	..	158272	291343	Argar 2nd phase (2000 - 1750 cal BCE)	..	..	..	30-35y	female	La Almoloya	Pliego, Murcia, SE Spain	37.9528	-1.508
ALM006	AY067	ALM006.A0101	tooth (46)	PASS			0.833873	1.13119	2.30253	0.362155	0.491281	M	0.00344	0.00204	3974	0.44	165085	186430	H	1	R1b1a1b1a1a2a1	Z195/S227	417183	762683	Argar 2nd phase (2000 - 1750 cal BCE)	RICH-22901/22907	3520 ± 14	1919 - 1770	35-40y	male	La Almoloya	Pliego, Murcia, SE Spain	37.9528	-1.508
ALM007	AY068/1	ALM007.A0101 (ALM007.B0101 worked)	tooth (37), petrous	PASS			0.246298	0.301959	0.648837	0.379599	0.465385	M	-0.002355	0.00108	655	0.46	11847	13344	H1	0.9519	R1b1a1b1a1a2	P312	264024	483998	Argar 2nd phase (2000 - 1750 cal BCE)	MAMS-50988	3499 ± 22	1889 - 1747	25-30y	male	La Almoloya	Pliego, Murcia, SE Spain	37.9528	-1.508
ALM008	AY068/2	ALM008.A0101	tooth (17)	PASS			1.13852	0.0103765	1.51074	0.753617	0.00686849	F	0.254612	0.0104	5789	0.6	113760	128452	V	0.93	..	..	384945	706956	Argar 2nd phase (2000 - 1750 cal BCE)	MAMS-50989	3527 ± 21	1933 - 1769	30-35y	female	La Almoloya	Pliego, Murcia, SE Spain	37.9528	-1.508
ALM009	AY069/1	ALM009.A0101	tooth (36)	NO (low endogenous,no capture)			..	..	..	..	..	..	..	..	..	..	..	..	..	..	..	..	..	..	Argar 3rd phase (1750 - 1550 cal BCE)	..	..	..	45-49y	male	La Almoloya	Pliego, Murcia, SE Spain	37.9528	-1.508
ALM010	AY069/2	ALM010.A0101	tooth (17)	NO (low endogenous,no capture)			..	..	..	..	..	..	..	..	..	..	..	..	..	..	..	..	..	..	Argar 3rd phase (1750 - 1550 cal BCE)	..	..	..	>50y	female	La Almoloya	Pliego, Murcia, SE Spain	37.9528	-1.508
ALM011	AY070	ALM011.A0101	tooth (48)	NO (low endogenous,no capture)			..	..	..	..	..	..	..	..	..	..	..	..	..	..	..	..	..	..	Argar 3rd phase (1750 - 1550 cal BCE)	not enough collagen	..	..	30-40y	female	La Almoloya	Pliego, Murcia, SE Spain	37.9528	-1.508
ALM012	AY076/1	ALM012.A0101; ALM012.B0101	tooth (47), right petrous	NO (low endogenous,no capture)			..	..	..	..	..	..	..	..	..	..	..	..	..	..	..	..	..	..	Argar 2nd phase (2000 - 1750 cal BCE)	..	..	..	30-35y	male	La Almoloya	Pliego, Murcia, SE Spain	37.9528	-1.508
ALM013	AY076/2	ALM013.A0101; ALM013.B0101	tooth (37), right petrous	NO (low endogenous,no capture)			..	..	..	..	..	..	..	..	..	..	..	..	..	..	..	..	..	..	Argar 2nd phase (2000 - 1750 cal BCE)	..	..	..	Ad.sp	female	La Almoloya	Pliego, Murcia, SE Spain	37.9528	-1.508
ALM014	AY075	ALM014.A0101	tooth (46 and 47)	PASS	ALM014_2nd_degree_to_ALM058	PMR, READ, LcLMkin	0.0687699	0.0839608	0.173108	0.397266	0.48502	M	-0.001801	0.00407	107	1.1	14566	16301	U5b1+16189	0.99	R1b1a1b1a1a2a1	Z195/S227	87411	161839	Argar 2nd phase (2000 - 1750 cal BCE)	..	..	..	11y	not determined	La Almoloya	Pliego, Murcia, SE Spain	37.9528	-1.508
ALM015	AY080/1	ALM015.A0101; ALM015.B0101	tooth (38), right petrous	PASS	ALM015_1st_degree_to_ALM052	PMR, READ, LcLMkin	0.918596	0.0144781	1.16044	0.791593	0.0124764	F	0.248354	0.0119	4266	0.35	57148	64510	K1a4a1	0.94	..	..	362608	661588	Argar 2nd phase (2000 - 1750 cal BCE)	MAMS-29729	3507 ± 24	1898 - 1746	30-35y	female	La Almoloya	Pliego, Murcia, SE Spain	37.9528	-1.508
ALM016	AY080/2	ALM016.A0101; ALM016.B0101	tooth (46), left petrous	PASS	ALM016_1st_degree_to_ALM052	PMR, READ, LcLMkin	0.820353	1.0652	2.13295	0.38461	0.499402	M	0.006308	0.00258	3860	0.64	86984	98234	H1+16189	0.85	R1b1a1b1a1a2a1	Z195/S227	448062	821715	Argar 2nd phase (2000 - 1750 cal BCE)	MAMS-29730	3534 ± 24	1945 - 1769	35-40y	male	La Almoloya	Pliego, Murcia, SE Spain	37.9528	-1.508
ALM017	AY080/0	ALM017.A0101	right petrous	PASS	ALM017_1st_degree_to_ALM060	PMR, READ, LcLMkin	0.98986	1.45507	2.66053	0.372054	0.54691	M	0.002994	0.00188	4353	0.54	139825	157256	T2b21	0.98	R1b1a1b1a1a2a1	Z195/S227	420867	774711	Argar 2nd phase (2000 - 1750 cal BCE)	MAMS-29728	3474 ± 25	1882 - 1698	Adult	not determined	La Almoloya	Pliego, Murcia, SE Spain	37.9528	-1.508
ALM018	AY082/1	ALM018.A0101	tooth (48)	PASS	ALM018_2nd_degree_to_ALM028	PMR, READ, LcLMkin	0.271679	0.0030303	0.343191	0.791626	0.00882978	F	0.210389	0.0245	879	1.1	40454	45416	R0a	0.9	..	..	156071	291286	Argar 2nd phase (2000 - 1750 cal BCE)	MAMS-50990	3584 ± 21	2021 - 1883	35-40y	female	La Almoloya	Pliego, Murcia, SE Spain	37.9528	-1.508
ALM019	AY087	ALM019.A0101; ALM019.B0101	tooth (45), right petrous	PASS	ALM019_2nd_degree_to_ALM069	PMR, READ, LcLMkin	1.70282	0.017386	2.20065	0.77378	0.00790039	F	0.279797	0.00918	8156	0.5	132378	149623	K1b1a1c	0.99	..	..	452385	831086	Argar 2nd phase (2000 - 1750 cal BCE)	MAMS-32645	3631 ± 24	2127 - 1901	30-40y	female	La Almoloya	Pliego, Murcia, SE Spain	37.9528	-1.508
ALM020	AY090/1	ALM020.A0101	tooth (36)	PASS	ALM020_2nd_degree_to_ALM025	PMR, READ, LcLMkin	0.493491	0.653137	1.26022	0.391591	0.518272	M	0.004586	0.00296	2205	0.41	64851	72766	K1a3a	0.98	R1b1a1b1a1a2a1	Z195/S227	336656	621949	Argar 2nd phase (2000 - 1750 cal BCE)	MAMS-50992	3518 ± 20	1923 - 1751	35-40y	male	La Almoloya	Pliego, Murcia, SE Spain	37.9528	-1.508
ALM021	AY090/2	ALM021.A0101	tooth (47)	PASS			1.31575	0.0146006	1.71931	0.765278	0.00849213	F	0.285882	0.0106	6164	0.47	103890	116884	U5b3	1	..	..	378133	696987	Argar 2nd phase (2000 - 1750 cal BCE)	MAMS-50993	3504 ± 21	1891 - 1748	35-45y	female	La Almoloya	Pliego, Murcia, SE Spain	37.9528	-1.508
ALM022	AY092/1	ALM022.A0101	tooth (36)	NO (low endogenous,no capture)			..	..	..	..	..	..	..	..	..	..	..	..	..	..	..	..	..	..	Argar 3rd phase (1750 - 1550 cal BCE)	..	..	..	25-30y	male	La Almoloya	Pliego, Murcia, SE Spain	37.9528	-1.508
ALM023	AY092/2	ALM023.A0101	tooth (45)	NO (low endogenous,no capture)			..	..	..	..	..	..	..	..	..	..	..	..	..	..	..	..	..	..	Argar 3rd phase (1750 - 1550 cal BCE)	..	..	..	35-40y	female	La Almoloya	Pliego, Murcia, SE Spain	37.9528	-1.508
ALM024	AY094/1	ALM024.A0101	tooth (43)	PASS			0.107621	0.0010101	0.138423	0.777479	0.0072972	F	0.240167	0.0548	192	0.71	7029	7906	J1c1	0.87	..	..	71902	133710	Argar 2nd phase (2000 - 1750 cal BCE)	MAMS-50994	3522 ± 21	1930 1753	35-40y	female	La Almoloya	Pliego, Murcia, SE Spain	37.9528	-1.508
ALM025	AY094/2	ALM025.A0101	tooth (46)	PASS	ALM025_2nd_degree_to_ALM001, ALM025_2nd_degree_to_ALM020	PMR, READ, LcLMkin	0.198117	0.24371	0.507517	0.390365	0.480201	M	-0.002086	0.000959	533	0.29	58053	65335	H3	0.97	R1b1a1b1a1a2	P312	209833	389726	Argar 2nd phase (2000 - 1750 cal BCE)	MAMS-50995	3536 ± 21	1942 - 1772	30-40y	male	La Almoloya	Pliego, Murcia, SE Spain	37.9528	-1.508
ALM026	AY096	ALM026.A0101	tooth (46)	PASS			0.583667	0.0037037	0.753228	0.774888	0.0049171	F	0.239179	0.0148	2653	0.27	50861	56902	K1a1b1	0.97	..	..	265686	491863	Argar 2nd phase (2000 - 1750 cal BCE)	..	..	..	35-40y	female	La Almoloya	Pliego, Murcia, SE Spain	37.9528	-1.508
ALM027	AY097/1	ALM027.A0101	tooth (36 and 46)	PASS			0.103897	0.00208142	0.13354	0.778022	0.0155865	F	0.122661	0.0423	195	0.32	8403	9490	K1a3a	0.93	..	..	69762	130163	Argar 2nd phase (2000 - 1750 cal BCE)	MAMS-50996	3504 ± 21	1891 - 1748	>60y	female	La Almoloya	Pliego, Murcia, SE Spain	37.9528	-1.508
ALM028	AY097/2	ALM028.A0101; ALM028.B0101	tooth (38), left petrous	PASS	ALM028_2nd_degree_to_ALM045 (NOT INCLUDED BECAUSE ALM045 IS LOWCOV), ALM028_2nd_degree_ALM018	PMR, READ, LcLMkin (ALM028-ALM018)	0.446955	0.580104	1.1887	0.376003	0.488015	M	0.011259	0.0045	1852	3.2	159595	180319	K1a+195	0.96	R1b1a1b1a1a2a1	Z195/S227	333966	611716	Argar 2nd phase (2000 - 1750 cal BCE)	MAMS-50997	3552 ± 20	1956 - 1775	>20y	male	La Almoloya	Pliego, Murcia, SE Spain	37.9528	-1.508
ALM029	AY104	ALM029.A0101	tooth (45), right petrous	PASS			0.379836	0.00376492	0.481098	0.789519	0.00782568	F	0.23914	0.0206	1399	0.29	38911	43800	H1bd	1	..	..	203734	378496	Argar 3rd phase (1750 - 1550 cal BCE)	..	..	..	>20y	male?	La Almoloya	Pliego, Murcia, SE Spain	37.9528	-1.508
ALM030	AY030/1	ALM030.A0101	right petrous	PASS	ALM030_1st_degree_to_ALM038, ALM030_1st_degree_to_ALM039, ALM030_2nd_degree_to_ALM031, ALM030_2nd_degree_to_CMO002	PMR, READ, LcLMkin (ALM030-ALM038, ALM030-ALM039, ALM030-ALM031)	0.0604213	0.00180594	0.0886761	0.681371	0.0203656	F	0.260425	0.086	84	0.42	10598	12113	H1	0.95	..	..	49351	88514	Argar 3rd phase (1750 - 1550 cal BCE)	MAMS-50985	3356 ± 21	1736 - 1542	14-17m	unknown	La Almoloya	Pliego, Murcia, SE Spain	37.9528	-1.508
ALM031	AY030/2	ALM031.A0101	right petrous	PASS	ALM031_1st_degree_to_ALM039; ALM031_2nd_degree_to_ALM030	PMR, READ, LcLMkin	0.249738	0.00474441	0.304409	0.820403	0.0155856	F	0.176877	0.0251	718	0.51	29111	32803	J2b1a	1	..	..	145003	266238	Argar 3rd phase (1750 - 1550 cal BCE)	MAMS-50986	3407 ± 21	1861 - 1623	8-9y	unknown	La Almoloya	Pliego, Murcia, SE Spain	37.9528	-1.508
ALM032	AY005	ALM032.A0101	left petrous	PASS			0.226494	0.27086	0.577644	0.3921	0.468905	M	0.002898	0.0054	530	0.64	8277	9313	T2b3+151	0.94	R1b1a1b1a1a2a1	Z195/S227	246968	448337	Argar 3rd phase (1750 - 1550 cal BCE)	..	..	..	30-40y	male	La Almoloya	Pliego, Murcia, SE Spain	37.9528	-1.508
ALM033	AY012	ALM033.A0101; ALM033.B0101	right petrous, left petrous	NO (low coverage)/included only in PMR to rule out 1st degree			0.000225826	0.000153046	0.000328038	0.688414	0.46655	?	..	..	0	..	..	..	..	..	..	..	189	356	Argar 3rd phase (1750 - 1550 cal BCE)	MAMS-20878	3406 ± 16	1749 - 1659	40-55y	male	La Almoloya	Pliego, Murcia, SE Spain	37.9528	-1.508
ALM034	AY016	ALM034.A0101	left petrous	PASS	ALM034_1st_degree_to_ALM048, ALM034_1st_degree_to_ALM049, ALM034_1st_degree?_to_MMI003	PMR, READ, LcLMkin (ALM034-ALM048; ALM034-ALM049)	0.453867	0.578818	1.14101	0.397777	0.507286	M	0.008335	0.00427	1750	0.57	45436	51405	K1a+195	0.95	R1b1a1b1a1a2a1	Z195/S227	365980	664633	Argar 2nd phase (2000 - 1750 cal BCE)	MAMS-32644	3544 ± 24	1954 - 1772	45-50y	male	La Almoloya	Pliego, Murcia, SE Spain	37.9528	-1.508
ALM035	AY024/2	ALM035.A0101	right petrous	PASS			0.908999	0.0103153	1.16346	0.781289	0.00886605	F	0.249048	0.012	4278	0.64	54998	62269	K1a+195	0.96	..	..	367762	667035	Argar 2nd phase (2000 - 1750 cal BCE)	MAMS-50984	3608 ± 21	2028 - 1897	30y	female	La Almoloya	Pliego, Murcia, SE Spain	37.9528	-1.508
ALM036	AY032	ALM036.A0101	left petrous	PASS			0.399312	0.517019	1.00224	0.39842	0.515863	M	0.007318	0.00464	1419	0.61	52789	59803	U5b3	1	R1b1a1b1a1a2a1	Z195/S227	342955	621041	Argar 3rd phase (1750 - 1550 cal BCE)	..	..	..	35-45y	male	La Almoloya	Pliego, Murcia, SE Spain	37.9528	-1.508
ALM037	AY034	ALM037.A0101; ALM037.B0101	left petrous, tooth (18)	NO (low coverage)/included only in PMR to rule out 1st degree			0.00929615	0.00431589	0.0160641	0.578691	0.268667	?	..	..	0	..	..	..	..	..	..	..	10156	18226	Argar 2nd phase (2000 - 1750 cal BCE)	MAMS-25794	3567 ± 27	2016 - 1781	>50y	female	La Almoloya	Pliego, Murcia, SE Spain	37.9528	-1.508
ALM038	AY038/1	ALM038.A0101; I1304	right petrous, tooth (molar)	PASS	ALM038_1st_degree_to_ALM030	PMR, READ, LcLMkin	0.358469	0.00667279	0.438759	0.817007	0.0152083	F	0.217853	0.0216	1162	0.44	5272	5960	H1	1	..	..	205232	371508	Argar 3rd phase (1750 - 1550 cal BCE)	MAMS-22230	3366 ± 32	1741 - 1541	25-30y	female	La Almoloya	Pliego, Murcia, SE Spain	37.9528	-1.508
ALM039	AY038/2	ALM039.A0101	left petrous	PASS	ALM039_1st_degree_to_ALM030, ALM039_1st_degree_to_ALM031	PMR, READ, LcLMkin (ALM039-ALM031)	0.423858	0.547383	1.07893	0.39285	0.507339	M	0.01226	0.005	1534	0.36	73128	82706	J1c2	0.97	R1b1a1b1a1a2a1	Z195/S227	351909	638034	Argar 3rd phase (1750 - 1550 cal BCE)	MAMS-22231	3354 ± 33	1739 - 1535	35-40y	male	La Almoloya	Pliego, Murcia, SE Spain	37.9528	-1.508
ALM040	AY045	ALM040.A0101	left petrous	PASS			0.133594	0.157606	0.328648	0.406496	0.479559	M	0.009385	0.0134	217	1	4086	4678	U5b2b3a	0.91	R1b1a1b1a1a2	P312	163808	296985	Argar 2nd phase (2000 - 1750 cal BCE)	MAMS-25797	3555 ± 26	2012 - 1775	25-35y	male	La Almoloya	Pliego, Murcia, SE Spain	37.9528	-1.508
ALM041	AY046	ALM041.A0101	left petrous	PASS			0.589502	0.796908	1.51829	0.388267	0.524872	M	0.000785	0.00199	2457	0.49	116145	132018	H1e1a	1	R1b1a1b1a1a2a1b	S228/Z198	411849	746937	Argar 2nd phase (2000 - 1750 cal BCE)	MAMS-39805	3540 ± 19	1944 - 1774	6-8y	unknown	La Almoloya	Pliego, Murcia, SE Spain	37.9528	-1.508
ALM042	AY047	ALM042.A0101	left petrous	PASS			0.946825	0.00982553	1.20279	0.787191	0.00816895	F	0.261903	0.0118	4557	0.36	95339	108096	H4a1a	0.97	..	..	376604	686310	Argar 2nd phase (2000 - 1750 cal BCE)	..	..	..	>20y	female	La Almoloya	Pliego, Murcia, SE Spain	37.9528	-1.508
ALM043	AY048	ALM043.A0101	right petrous	PASS			0.266377	0.00171411	0.351467	0.7579	0.00487702	F	0.181053	0.0252	733	0.44	6581	7545	H1	0.93	..	..	173668	307740	Argar 2nd phase (2000 - 1750 cal BCE)	MAMS-27900	3477 ± 24	1882 - 1700	50-60y	female	La Almoloya	Pliego, Murcia, SE Spain	37.9528	-1.508
ALM044	AY081	ALM044.A0101	right petrous	PASS			0.057021	0.000642792	0.0705105	0.808688	0.00911626	F	0.13166	0.0746	56	0.54	2586	3178	H3	0.8661	..	..	42088	75909	Argar 2nd phase (2000 - 1750 cal BCE)	MAMS-39806	3512 ± 19	1896 - 1750	30-35y	female	La Almoloya	Pliego, Murcia, SE Spain	37.9528	-1.508
ALM045	AY082/2	ALM045.A0101	right petrous	NO (low coverage)/included only in PMR to rule out 1st degree	ALM045_2nd_degree_to_ALM028 (NOT INCLUDED BECAUSE ALM045 IS LOWCOV), ALM028_2nd_degree_ALM018	PMR, READ	0.00470967	0.00367309	0.0097479	0.483147	0.376808	M	..	..	0	..	..	..	..	..	..	..	6220	10970	Argar 2nd phase (2000 - 1750 cal BCE)	MAMS-50991	3632 ± 21	2127 - 1926	40-44y	male	La Almoloya	Pliego, Murcia, SE Spain	37.9528	-1.508
ALM046	AY013	ALM046.A0101	left petrous	PASS	ALM046_2nd_degree_to_ALM047	PMR, READ, LcLMkin	0.0524516	0.0576064	0.11906	0.440548	0.483843	M	..	..	51	0.37	3798	4506	T2+16189	0.8493	R1b1a1b1a1	P310/PF6546/S129	67996	124113	Argar 2nd phase (2000 - 1750 cal BCE)	MAMS-39801	3489 ± 20	1883 - 1746	14-18m	unknown	La Almoloya	Pliego, Murcia, SE Spain	37.9528	-1.508
ALM047	AY014	ALM047.A0101	left petrous	PASS	ALM047_2nd_degree_to_ALM046	PMR, READ, LcLMkin	0.197658	0.253933	0.480309	0.411523	0.528687	M	0.011472	0.00925	421	0.57	9432	10712	H6a1b	1	R1b1a1b1a1a2	P312	220817	399442	Argar 2nd phase (2000 - 1750 cal BCE)	..	..	..	6-7m	unknown	La Almoloya	Pliego, Murcia, SE Spain	37.9528	-1.508
ALM048	AY022/1	ALM048.A0101	left petrous	PASS	ALM048_1st_degree_to_ALM034	PMR, READ, LcLMkin	0.0832361	0.00122436	0.112901	0.737249	0.0108445	F	0.133697	0.0605	112	0.35	2866	3663	K1a	0.75	..	..	65012	117166	Argar 2nd phase (2000 - 1750 cal BCE)	MAMS-50981	3565 ± 21	2013 - 1781	35-45y	female	La Almoloya	Pliego, Murcia, SE Spain	37.9528	-1.508
ALM049	AY022/2	ALM049.A0101	right petrous	PASS	ALM049_1st_degree_to_ALM034	PMR, READ, LcLMkin	0.0324945	0.0428528	0.0884106	0.367541	0.484702	M	..	..	21	0.5	4618	5459	H1	0.8299	R1b1a1b1a1	P310/PF6546/S129	52284	92687	Argar 2nd phase (2000 - 1750 cal BCE)	MAMS-50982	3530 ± 21	1936 - 1770	>20y	male	La Almoloya	Pliego, Murcia, SE Spain	37.9528	-1.508
ALM050	AY024/1	ALM050.A0101	left petrous	PASS			0.548015	0.698163	1.40082	0.39121	0.498396	M	-0.00056	0.00198	2183	0.46	72669	82307	H3	0.9	R1b1a1b1a1a2a1	Z195/S227	399248	726791	Argar 2nd phase (2000 - 1750 cal BCE)	MAMS-50983	3556 ± 21	2008 - 1777	35-40y	male	La Almoloya	Pliego, Murcia, SE Spain	37.9528	-1.508
ALM051	AY037	ALM051.A0101	right petrous	PASS			0.717643	0.00606061	0.913957	0.785204	0.00663118	F	0.281214	0.0146	3228	0.61	16848	19126	V	0.91	..	..	323749	586067	Argar 3rd phase (1750 - 1550 cal BCE)	..	..	..	>60y	female	La Almoloya	Pliego, Murcia, SE Spain	37.9528	-1.508
ALM052	AY042/1	ALM052.A0101	right petrous	PASS	ALM052_1st_degree_to_ALM015, ALM052_1st_degree_to_ALM016	PMR, READ, LcLMkin	0.076711	0.0924702	0.190576	0.402522	0.485214	M	0.032789	0.0329	74	0.96	6689	7550	K1a4a1	0.9613	R1b1a1b1a1a2a1	Z195/S227	104371	188646	Argar 2nd phase (2000 - 1750 cal BCE)	MAMS-39803	3494 ± 19	1884 - 1749	35-45y	male	La Almoloya	Pliego, Murcia, SE Spain	37.9528	-1.508
ALM053	AY042/2	ALM053.A0101	right petrous	PASS			0.578114	0.00707071	0.73093	0.790929	0.00967358	F	0.286486	0.0173	2342	0.42	13299	15013	H1	0.93	..	..	283227	513737	Argar 2nd phase (2000 - 1750 cal BCE)	MAMS-50987	3496 ± 21	1886 - 1747	30-35y	female	La Almoloya	Pliego, Murcia, SE Spain	37.9528	-1.508
ALM054	AY043	ALM054.A0101	right petrous	PASS			0.0314474	0.00223447	0.0407011	0.772643	0.0548995	F	..	..	72	0.42	720	2032	..	..	..	..	19613	36262	Argar 2nd phase (2000 - 1750 cal BCE)	MAMS-39804	3492 ± 20	1884 - 1752	>40y	female	La Almoloya	Pliego, Murcia, SE Spain	37.9528	-1.508
ALM055	AY086	ALM055.A0101	right petrous	PASS			0.294328	0.00321396	0.373775	0.787447	0.00859865	F	0.236589	0.0265	824	0.61	2285	3038	K1a4a1e	0.74	..	..	178154	321388	Argar 3rd phase (1750 - 1550 cal BCE)	..	..	..	30-40y	female	La Almoloya	Pliego, Murcia, SE Spain	37.9528	-1.508
ALM056	AY099	ALM056.A0101; ALM082.A0101	right petrous, tooth (17)	PASS			0.110637	0.00186716	0.161274	0.686019	0.0115776	F	0.173894	0.0537	169	0.67	4176	4859	K1a	0.9928	..	..	87213	160449	Argar 2nd phase (2000 - 1750 cal BCE)	..	..	..	25-40y	female	La Almoloya	Pliego, Murcia, SE Spain	37.9528	-1.508
ALM057	AY025	ALM057.A0101	petrous	PASS			0.158539	0.187052	0.423236	0.374588	0.441957	M	-0.003866	0.00108	325	0.38	22377	25566	H1	1	R1b1a1b1a1a	L151/PF6542	196285	350435	Argar 3rd phase (1750 - 1550 cal BCE)	MAMS-39802	3436 ± 19	1874 - 1642	infans (2.25-3y)	unknown	La Almoloya	Pliego, Murcia, SE Spain	37.9528	-1.508
ALM058	AY027/1	ALM058.A0101	left petrous	PASS	ALM058_1st_degree_to_ALM086, ALM058_1st__degree_ALM064, ALM058_2nd_degree_to_ALM014	PMR, READ, LcLMkin	0.357343	0.454148	0.933558	0.382775	0.48647	M	0.018285	0.00682	1296	0.94	5825	6609	U5b1f1	0.9436	R1b1a1b1a1a2a1	Z195/S227	316171	569310	Argar 3rd phase (1750 - 1550 cal BCE)	..	..	..	>60y	male	La Almoloya	Pliego, Murcia, SE Spain	37.9528	-1.508
ALM059	AY062	ALM059.A0101	left petrous	NO (low endogenous,no capture)	..		..	..	..	..	..	..	..	..	..	..	..	..	..	..	..	..	..	..	Argar 3rd phase (1750 - 1550 cal BCE)	..	..	..	3.25-5y	not determined	La Almoloya	Pliego, Murcia, SE Spain	37.9528	-1.508
ALM060	AY028	ALM060.A0101	left petrous	PASS	ALM060_1st_degree_to_ALM017	PMR, READ, LcLMkin	1.28654	0.0187328	1.71463	0.750331	0.0109253	F	0.260117	0.00982	6695	0.8	17205	19311	U5a1+@16192	0.9436	..	..	430394	787175	Argar 3rd phase (1750 - 1550 cal BCE)	MAMS-27899	3444 ± 23	1878 - 1644	18-20m	not determined	La Almoloya	Pliego, Murcia, SE Spain	37.9528	-1.508
ALM061	AY011	ALM061.A0101	petrous	NO (low endogenous,no capture)	..		..	..	..	..	..	..	..	..	..	..	..	..	..	..	..	..	..	..	Argar 2nd phase (2000 - 1750 cal BCE)	Beta-379741	3480 ± 30	1888 - 1697	30-35y	female	La Almoloya	Pliego, Murcia, SE Spain	37.9528	-1.508
ALM062	AY021/2	ALM062.A0101	left petrous	PASS	ALM062_1st_degree_to_ALM073,	PMR, READ	0.249321	0.00293848	0.211133	1.18087	0.0139177	XXX	0.304689	0.0335	649	0.4	8927	10083	H1j	0.8751	..	..	111534	206682	Argar 2nd phase (2000 - 1750 cal BCE)	MAMS-50980	3593 ± 24	2026 - 1886	Neonatal	not determined	La Almoloya	Pliego, Murcia, SE Spain	37.9528	-1.508
ALM063	AY102	ALM063.A0101	left petrous	PASS			0.35806	0.4955	0.948142	0.377644	0.522601	M	0.011704	0.00556	1263	0.81	8876	9967	K1a+195	0.9843	R1b1a1b1a1a2a1	Z195/S227	329038	602076	Argar 3rd phase (1750 - 1550 cal BCE)	..	..	..	20-24m	not determined	La Almoloya	Pliego, Murcia, SE Spain	37.9528	-1.508
ALM064	AY050	ALM064.A0101	left petrous	PASS	ALM064_1st__degree_ALM058, ALM064_2nd_degree_to_ALM086	PMR, READ, LcLMkin (ALM064-AML086)	0.492083	0.622498	1.2582	0.391101	0.494753	M	0.007321	0.00373	2011	0.6	14003	15715	H1cf	1	R1b1a1b1a1a2a1	Z195/S227	387273	714323	Argar 3rd phase (1750 - 1550 cal BCE)	..	..	..	20-22y	male	La Almoloya	Pliego, Murcia, SE Spain	37.9528	-1.508
ALM065	AY091	ALM065.A0101	tooth (2nd lower molar)	NO (low endogenous,no capture)	..		..	..	..	..	..	..	..	..	..	..	..	..	..	..	..	..	..	..	Argar 3rd phase (1750 - 1550 cal BCE)	..	..	..	16-19y	male	La Almoloya	Pliego, Murcia, SE Spain	37.9528	-1.508
ALM066	AY085/1	ALM066.A0101	right petrous	NO (low endogenous,no capture)	..		..	..	..	..	..	..	..	..	..	..	..	..	..	..	..	..	..	..	Argar 3rd phase (1750 - 1550 cal BCE)	..	..	..	25-35y	female	La Almoloya	Pliego, Murcia, SE Spain	37.9528	-1.508
ALM067	AY073	ALM067.A0101	left petrous	PASS			0.750297	0.00823385	0.967321	0.775644	0.00851201	F	0.2654	0.0133	3696	0.66	3943	4510	U5b1f1a	0.9934	..	..	337620	607217	Argar 3rd phase (1750 - 1550 cal BCE)	..	..	..	18-24m	not determined	La Almoloya	Pliego, Murcia, SE Spain	37.9528	-1.508
ALM068	AY008	ALM068.A0101	right petrous	PASS	ALM068_1st_degree_to_ALM077, ALM068_2nd_degree_to_ALM078	PMR, READ, LcLMkin	1.02414	0.00930517	1.42163	0.720398	0.00654542	F	0.284039	0.0117	5062	0.58	16791	18882	K1a4b	0.9756	..	..	385248	691766	Argar 3rd phase (1750 - 1550 cal BCE)	..	..	..	18-24m	not determined	La Almoloya	Pliego, Murcia, SE Spain	37.9528	-1.508
ALM069	AY095	ALM069.A0101	left petrous	PASS	ALM069_2nd_degree_to_ALM019	PMR, READ, LcLMkin	0.267167	0.364004	0.727937	0.367019	0.500049	M	0.012029	0.0074	752	0.51	7460	8464	H1q1	1	R1b1a1b1a1a2	P312	278957	511261	Argar 2nd phase (2000 - 1750 cal BCE)	..	..	..	+-3y	not determined	La Almoloya	Pliego, Murcia, SE Spain	37.9528	-1.508
ALM070	AY020	ALM070.A0101	right petrous	PASS			0.0421127	0.0479033	0.112445	0.374518	0.426015	M	..	..	27	0.35	3186	3917	K1a1b1	0.9141	R1b1a1b1a1a2a1	Z195/S227	64827	118479	Argar 3rd phase (1750 - 1550 cal BCE)	..	..	..	3m	not determined	La Almoloya	Pliego, Murcia, SE Spain	37.9528	-1.508
ALM071	AY093	ALM071.A0101	right petrous	PASS			0.301843	0.00352005	0.388297	0.777351	0.00906536	F	0.249632	0.0263	905	0.4	2971	3629	K1a1b1	0.8928	..	..	186071	333804	Argar 3rd phase (1750 - 1550 cal BCE)	..	..	..	>50y	female	La Almoloya	Pliego, Murcia, SE Spain	37.9528	-1.508
ALM072	AY003	ALM072.A0101	left petrous	NO (low endogenous,no capture)			..	..	..	..	..	..	..	..	..	..	..	..	..	..	..	..	..	..	Argar 3rd phase (1750 - 1550 cal BCE)	MAMS-20877	3395 ± 16	1744 - 1640	25-30y	female	La Almoloya	Pliego, Murcia, SE Spain	37.9528	-1.508
ALM073	AY021/1	ALM073.A0101	tooth (47)	PASS	ALM073_1st_degree_to_ALM062	PMR, READ	0.0260682	0.00140802	0.0351771	0.741056	0.0400266	F	0.571429	0.651	5	0.18	27994	31525	H1j	0.9016	..	..	21083	39397	Argar 2nd phase (2000 - 1750 cal BCE)	MAMS-20881	3504 ± 16	1889 - 1751	30-35y	female	La Almoloya	Pliego, Murcia, SE Spain	37.9528	-1.508
ALM074	AY026/1	ALM074.A0101	tooth (47)	NO (low endogenous,no capture)			..	..	..	..	..	..	..	..	..	..	..	..	..	..	..	..	..	..	Argar 2nd phase (2000 - 1750 cal BCE)	..	..	..	35-40y	male	La Almoloya	Pliego, Murcia, SE Spain	37.9528	-1.508
ALM075	AY057	ALM075.A0101	right petrous	PASS	ALM075_2nd_degree_to_ALM004	PMR, READ, LcLMkin	0.299378	0.00483624	0.396401	0.75524	0.0122004	F	0.266323	0.0278	882	0.93	1943	4811	U5b1e	0.963	..	..	190082	350053	Argar 2nd phase (2000 - 1750 cal BCE)	..	..	..	4-5y	not determined	La Almoloya	Pliego, Murcia, SE Spain	37.9528	-1.508
ALM076	AY077	ALM076.A0101	right petrous	PASS			0.958936	0.00884604	1.2241	0.78338	0.00722657	F	0.2602	0.0117	4801	0.81	11888	13361	H1+16189	0.9037	..	..	376590	695670	Argar 3rd phase (1750 - 1550 cal BCE)	..	..	..	20-25y	female	La Almoloya	Pliego, Murcia, SE Spain	37.9528	-1.508
ALM077	AY017	ALM077.A0101	tooth (26)	PASS	ALM077_1st_degree_to_ALM068	PMR, READ	0.136764	0.00113254	0.193814	0.705646	0.00584344	F	0.315899	0.0523	274	0.11	10658	12026	K1a4b	0.9756	..	..	95175	180563	Argar 3rd phase (1750 - 1550 cal BCE)	..	..	..	35-40y	female	La Almoloya	Pliego, Murcia, SE Spain	37.9528	-1.508
ALM078	AY023	ALM078.A0102	right petrous	PASS	ALM078_2nd_degree_to_ALM068	PMR, READ, LcLMkin	0.14981	0.188185	0.433587	0.345513	0.434019	M	0.014719	0.0127	315	0.55	4693	5522	K1a	0.9202	R1b1a1b1a1a2	P312	194489	349982	Argar 3rd phase (1750 - 1550 cal BCE)	..	..	..	14-16m	not determined	La Almoloya	Pliego, Murcia, SE Spain	37.9528	-1.508
ALM079	AY085/2	ALM079.A0101	left petrous	PASS			0.0710491	0.00107132	0.0911199	0.779732	0.0117573	F	0.294669	0.1	77	0.13	768	1665	..	..	..	..	51479	96840	Argar 3rd phase (1750 - 1550 cal BCE)	..	..	..	neonatal	not determined	La Almoloya	Pliego, Murcia, SE Spain	37.9528	-1.508
ALM080	AY088	ALM080.A0101	right petrous	PASS	ALM080_1st_degree_to_ALM081	PMR, READ, LcLMkin	0.611239	0.789685	1.62485	0.376182	0.486005	M	0.003543	0.00232	2728	0.76	16624	18702	U5b3	0.9886	R1b1a1b1a1a2	P312	420496	767262	Argar 3rd phase (1750 - 1550 cal BCE)	..	..	..	14-20m	not determined	La Almoloya	Pliego, Murcia, SE Spain	37.9528	-1.508
ALM081	AY089	ALM081.A0102	right petrous	PASS	ALM081_1st_degree_to_ALM080	PMR, READ, LcLMkin	0.689858	0.890083	1.78505	0.386464	0.498632	M	0.004601	0.00248	3219	0.72	17657	19818	U5b3	0.9886	R1b1a1b1a1a2a1	Z195/S227	438669	807892	Argar 3rd phase (1750 - 1550 cal BCE)	..	..	..	18-24m	not determined	La Almoloya	Pliego, Murcia, SE Spain	37.9528	-1.508
ALM083	AY101/2	ALM083.A0101	left petrous	NO (low endogenous,no capture)			..	..	..	..	..	..	..	..	..	..	..	..	..	..	..	..	..	..	Argar 3rd phase (1750 - 1550 cal BCE)	..	..	..	11-12m	not determined	La Almoloya	Pliego, Murcia, SE Spain	37.9528	-1.508
ALM084	AY105	ALM084.A0101	right petrous	PASS			1.03871	0.00615243	1.34916	0.769894	0.00456019	F	0.260885	0.0109	5231	0.93	5621	6340	K2a	1	..	..	380725	687594	Argar 3rd phase (1750 - 1550 cal BCE)	..	..	..	35-40y	female	La Almoloya	Pliego, Murcia, SE Spain	37.9528	-1.508
ALM086	AY026/2	ALM086.A0101	right petrous	PASS	ALM086_1st_degree_to_ALM058; ALM086_2nd_degree_to_ALM064	PMR, READ, LcLMkin	0.782443	0.0109275	0.97816	0.799913	0.0111715	F	0.249037	0.0129	3698	0.61	7544	8483	U5b1f1	0.9571	..	..	344124	638528	Argar 2nd phase (2000 - 1750 cal BCE)	MAMS-47169	3524 ± 21	1932-1767	>60y	female	La Almoloya	Pliego, Murcia, SE Spain	37.9528	-1.508
ALM087	AY054	ALM087.A0102	petrous	PASS			0.221339	0.00165289	0.28977	0.763844	0.00570414	F	0.232524	0.034	535	0.24	4517	5137	X2	0.8746	..	..	146712	270275	Argar 3rd phase (1750 - 1550 cal BCE)	..	..	..	30-35y	female	La Almoloya	Pliego, Murcia, SE Spain	37.9528	-1.508
ALM088	AY029	ALM088.A0101	right petrous	PASS			0.537442	0.00541781	0.694648	0.77369	0.00779936	F	0.226349	0.016	2225	0.62	8986	10140	V	0.9438	..	..	280968	518803	Argar 2nd phase (2000 - 1750 cal BCE)	..	..	..	35-45y	female	La Almoloya	Pliego, Murcia, SE Spain	37.9528	-1.508
ALM089	AY003_fetus	ALM089.A0101	left petrous	NO (low endogenous,no capture)																					Argar 3rd phase (1750 - 1550 cal BCE)				32-38 w	not determined	La Almoloya	Pliego, Murcia, SE Spain	37.9528	-1.508
BAS002	BA06/1	BAS002.A0102	tooth(17+22+47)	PASS			0.409625	0.489134	1.02734	0.398724	0.476117	M	0.006856	0.0042	1596	0.31	66863	75564	H1e1a	1	R1b1a1b1a1a2	P312	335218	622502	Argar 3rd phase (1750 - 1550 cal BCE)	KIA-50633	3298 ± 27	1632 - 1506	21-30y	male	La Bastida	Totana, Murcia, SE Spain	37.7626	-1.562
BAS003	BA12/2	BAS003.D0101	tooth(16+18+31+36)	PASS	BAS003_1st_degree_to_BAS017	PMR, READ	0.0449067	0.000765228	0.0611675	0.734159	0.0125104	F	0.264306	0.103	61	0.81	3584	4305	H1	0.88	..	..	35152	62898	Argar 2nd phase (2000 - 1750 cal BCE)	KIA-50634(Mp)	3605 ± 13	2023 - 1913	50-59y	female	La Bastida	Totana, Murcia, SE Spain	37.7626	-1.562
BAS017	BA23/1	BAS017.A0101	left petrous	PASS	BAS017_1st_degree_to_BAS003, BAS017_1st_degree_to_BAS018	PMR, READ	0.0410639	0.000765228	0.0515577	0.796465	0.0148422	F	0.316006	0.141	38	0.42	9673	10919	U5b1	0.95	..	..	29959	54492	Argar 3rd phase (1750 - 1550 cal BCE)	KIA-40014/MAMS-10997	3431 ± 15	1862 - 1687	9-11m	unknown	La Bastida	Totana, Murcia, SE Spain	37.7626	-1.562
BAS018	BA23/2	BAS018.A0101	left petrous	PASS	BAS018_1st_degree_to_BAS017	PMR, READ	0.113092	0.147658	0.284547	0.397446	0.518923	M	0.034429	0.022	234	0.57	32571	36991	U5b1	0.98	R1b1a1b1a1a2	P312	136456	248318	Argar 3rd phase (1750 - 1550 cal BCE)	KIA-40015	3423 ± 10	1750 - 1688	9-11m	unknown	La Bastida	Totana, Murcia, SE Spain	37.7626	-1.562
BAS022	BA86	BAS022.A0101	left petrous	PASS			0.518118	0.650015	1.29559	0.399909	0.501714	M	0.00435	0.00311	2073	0.6	59202	66556	K1a+195	0.96	R1b1a1b1a1a2	P312	392516	717598	Argar 2nd phase (2000 - 1750 cal BCE)	..	..	..	22-30y	male	La Bastida	Totana, Murcia, SE Spain	37.7626	-1.562
BAS023	BA88	BAS023.A0101	right petrous	PASS			0.383055	0.527609	0.999083	0.383407	0.528093	M	-0.00025	0.00221	1324	0.68	15646	17674	U5b2b3	0.98	R1b1a1b1a1a2	P312	336498	607000	Argar 2nd phase (2000 - 1750 cal BCE)	MAMS-19929	3642 ± 20	2122 - 2093	18-22y	male	La Bastida	Totana, Murcia, SE Spain	37.7626	-1.562
BAS024	BAH77-112.1	BAS024.A0101	right petrous	PASS			0.518057	0.645638	1.32738	0.390285	0.4864	M	0.001519	0.0025	2061	0.36	59814	67907	K1a+195	0.98	R1b1a1b1a1a2	P312	391426	710628	Argar 2nd phase (2000 - 1750 cal BCE)	MAMS-23111	3688 ± 23	2187 - 1981	>20y	male	La Bastida	Totana, Murcia, SE Spain	37.7626	-1.562
BAS025	BA76	BAS025.A0101	petrous	PASS			0.353024	0.427303	0.897654	0.393274	0.476022	M	0.007362	0.00481	1193	0.44	13007	14719	H105a	1	E1b1b1a1b1	L618	324873	587177	Argar 2nd phase (2000 - 1750 cal BCE)	MAMS-47168	3653 ± 21	2132 - 1949	11-18m	unknown	La Bastida	Totana, Murcia, SE Spain	37.7626	-1.562
BAS026	BA06/2	BAS026.A0101	petrous	PASS			0.050842	0.0606979	0.125068	0.406515	0.485319	M	0.081367	0.0886	36	0.28	4706	5469	H3	0.86	R1b1a1b1a1a2	P312	71707	129107	Argar 3rd phase (1750 - 1550 cal BCE)	..	..	..	perinatal	unknown	La Bastida	Totana, Murcia, SE Spain	37.7626	-1.562
BAS027	BA77	BAS027.A0101	petrous	PASS			0.531296	0.00492807	0.653686	0.812769	0.0075389	F	0.253162	0.0176	2021	0.61	8076	9142	V3a	0.91	..	..	265700	481503	Argar 2nd phase (2000 - 1750 cal BCE)	..	..	..	>60y	female	La Bastida	Totana, Murcia, SE Spain	37.7626	-1.562
CBR004	CR03 Corte 2 UE03205/ Departamento 25	CBR004.A0101	left petrous	PASS			1.45059	0.0228038	2.19582	0.660614	0.0103851	F	0.275227	0.0104	6278	1.3	28955	33045	H4a1a	1	..	..	397406	726032	Valencian Bronze Age (1550-1200 cal BCE)	MAMS-30750	3244 ± 20	1608 - 1450	Infantile	unknown	Cabezo Redondo	Villena, Alicante, SE Spain	38.6433	-0.896
CMO001	MN-1/1	CMO001.A0101	right petrous	PASS			0.327807	0.00198959	0.433057	0.75696	0.00459429	F	0.226054	0.0226	1137	0.58	24776	27915	T2c1d+152	0.94	..	..	193752	346881	Argar 3rd phase (1750 - 1550 cal BCE)	MAMS-11823	3455 ± 28	1879 - 1691	>20y	female	Cerro del Morrón	Moratalla, Murcia, SE Spain	38.1847	-1.88616
CMO002	MN-1/2	CMO002.A0101	left petrous	PASS	CMO002_2nd_degree_to_ALM030	PMR, READ	0.0953061	0.111448	0.257739	0.369778	0.432406	M	0.013724	0.0137	201	0.66	13519	15267	K1a	1	R1b1a1b1a1a2a1	Z195	129280	229660	Argar 3rd phase (1750 - 1550 cal BCE)	MAMS-11824	3492 ± 24	1887 - 1747	Ad.Mature	male	Cerro del Morrón	Moratalla, Murcia, SE Spain	38.1847	-1.88616
CMO003	MN-2/1	CMO003.A0101	left petrous	PASS			0.0926723	0.00266299	0.12652	0.732472	0.021048	F	0.123008	0.0469	157	0.95	7152	8090	J2b1a2	0.91	..	..	70499	125837	Argar 3rd phase (1750 - 1550 cal BCE)	..	..	..	>20y	female	Cerro del Morrón	Moratalla, Murcia, SE Spain	38.1847	-1.88616
LHO001	Individuo 1	LHO001.A0101	right petrous	PASS	LHO001_1st_degree_to_LHO002	PMR, READ, LcLMkin	0.761528	1.24193	2.28226	0.333673	0.544167	M	0.002183	0.00187	3476	0.72	129545	145988	K1a+195	0.98	R1b1a1b1a1a2a1	Z195	394601	720213	Valencian Bronze Age (1550-1200 cal BCE)	Beta-397978	3250 ± 30	1613 - 1451	Infantile	unknown	La Horna	Aspe, Alicante, SE Spain	38.344	-0.77
LHO002	Individuo 2	LHO002.A0101	right petrous	PASS	LHO002_1st_degree_to_LHO001	PMR, READ, LcLMkin	0.779957	1.20539	2.32678	0.335209	0.518051	M	0.004583	0.00233	3706	0.58	106359	119709	K1a+195	0.98	R1b1a1b1a1a2a1	Z195	404654	738469	Valencian Bronze Age (1550-1200 cal BCE)	Beta-397977	3280 ± 30	1630 - 1497	Infantile	unknown	La Horna	Aspe, Alicante, SE Spain	38.344	-0.77
LHO003	Individuo 3	LHO003.A0101	right petrous	PASS			1.31912	0.0226814	1.97424	0.668166	0.0114887	F	0.302647	0.0113	5671	0.53	73017	82075	U5b1b1g	0.98	..	..	374487	682996	Valencian Bronze Age (1550-1200 cal BCE)	Beta-397977	3310 ± 30	1661 - 1509	..	..	La Horna	Aspe, Alicante, SE Spain	38.344	-0.77
LOT001	Los Tintes 2-1	LOT001.A0201	tooth (37)	PASS			0.0485081	0.0543924	0.122451	0.396143	0.444197	M	..	..	120	0.26	14315	16148	H1e1a8	0.99	R1b1a1b	M269	56894	105482	Argar 2nd phase (2000 - 1750 cal BCE)	OxA-7667	3560 ± 35	2021 - 1773	35-45y	male	Los Tintes	Lorca, Murcia, SE Spain	37.6744	-1.697
MDP001	MP1039	MDP001.A0201	tooth (26)	PASS	MDP001_1st_degree_to_MDP003	PMR, READ, LcLMkin	0.0443863	0.0583104	0.127365	0.348497	0.457821	M	-0.002713	0.00604	62	0.21	10165	11607	K1a	0.9774	R1b1a1b	M269	64750	120424	Early Bronze Age (2200 - 2000 cal BCE)	MAMS-11826	3780 ± 30	2296 - 2060	adult	male	Molinos del Papel	Caravaca, Murcia, SE Spain	38.1023	-1.864
MDP002	MP1059	MDP002.A0201	tooth (37)	PASS			0.369877	0.00511172	0.507982	0.72813	0.0100628	F	0.206952	0.0184	1492	0.43	12491	14024	V	1	..	..	208024	379224	Early Bronze Age (2200 - 2000 cal BCE)	MAMS-11827	3711 ± 29	2200 - 2027	adult	female	Molinos del Papel	Caravaca, Murcia, SE Spain	38.1023	-1.864
MDP003	MP1065	MDP003.A0201	tooth (36)	PASS	MDP003_1st_degree_to_MDP001	PMR, READ, LcLMkin	0.0746434	0.0966024	0.206848	0.360861	0.467021	M	0.03514	0.0257	151	0.4	26773	30165	HV0	1	R1b1a1b1a1a2	P312	101226	186403	Early Bronze Age (2200 - 2000 cal BCE)	MAMS-11828	3701 ± 26	2196 - 2023	adult	male	Molinos del Papel	Caravaca, Murcia, SE Spain	38.1023	-1.864
MMI004	Tomb 4-2	MMI004.A0301	tooth (37)	PASS			0.0273854	0.03015	0.0717258	0.381807	0.420351	M	..	..	38	0.65	10502	11886	K1a1b1	0.89	R1b1a1b1a1a2	P312	38551	71822	Argar 3rd phase (1750 - 1550 cal BCE)	..	..	..	adult	male	Madre Mercedarias Iglesia	Lorca, Murcia, SE Spain	37.6744	-1.697
PLZ001	Individuo 1. Cueva oriental	PLZ001.A0101	right petrous	PASS			1.57612	0.0194368	2.33429	0.675203	0.00832664	F	0.27417	0.00996	6743	0.67	190249	213824	K1a+195	1	..	..	407485	747313	Valencian Bronze Age (2200-1550 cal BCE)	..	..	..	adult	unknown	Peñón de la Zorra	Villena, Alicante, SE Spain	38.6446	-0.87
PUC001	Cráneo 2	PUC001.A0101	right petrous	PASS			1.56484	0.0116927	2.32796	0.672194	0.00502272	F	0.254941	0.0098	6558	0.84	186119	210002	H3	0.97	..	..	403188	736091	Valencian Bronze Age (2200-1550 cal BCE)	MAMS-24730	3461 ± 19	1879 - 1695	adult	male	Puntal de los Carniceros	Villena, Alicante, SE Spain	38.6274	-0.864597
PUC002	Cráneo 3	PUC002.A0101	left parietal	PASS			0.674815	0.914509	1.92759	0.350082	0.474431	M	0.007385	0.00295	3282	0.41	93591	104579	I1a1	0.98	R1b1a1b1a1a2a1	Z195	406523	747945	Valencian Bronze Age (2200-1550 cal BCE)	MAMS-24725	3371 ± 19	1736 - 1622	adult	male	Puntal de los Carniceros	Villena, Alicante, SE Spain	38.6274	-0.864597
PUC003	Cráneo 4	PUC003.A0101	left parietal	PASS			1.19717	0.0136823	1.69753	0.705242	0.00806012	F	0.290746	0.011	5811	0.63	61842	69185	U5b2a+@16192	0.92	..	..	380395	699295	Valencian Bronze Age (2200-1550 cal BCE)	MAMS-24728	3486 ± 20	1882 - 1749	adult	female	Puntal de los Carniceros	Villena, Alicante, SE Spain	38.6274	-0.864597
PUC004	Cráneo 5	PUC004.A0101	left petrous	PASS			1.42256	0.0219773	2.13915	0.665012	0.0102738	F	0.269453	0.0105	6056	0.46	154208	173761	V	0.94	..	..	388388	708035	Valencian Bronze Age (2200-1550 cal BCE)	MAMS-24729	3407 ± 19	1751 - 1643	juvenile	female	Puntal de los Carniceros	Villena, Alicante, SE Spain	38.6274	-0.864597
ZAP002	Tumba 6	ZAP002.A0301	tooth (37)	PASS			0.538137	0.788828	1.61143	0.33395	0.48952	M	0.003729	0.00276	2275	0.6	124278	140438	H5a	1	R1b1a1b1a1a2a1	Z195	336847	615303	Argar 3rd phase (1750 - 1550 cal BCE)	..	..	..	35-50y	male	Zapatería	Lorca, Murcia, SE Spain	37.6744	-1.697
MMI003	Tomb 4-1	MMI003.A0201	tooth (46)	NO (low coverage)/included only in PMR to rule out 1st degree	MMI003_1st_degree?_to_ALM034	PMR, READ	0.0186744	0.000734619	0.0214039	0.872477	0.0343217	F	-0.003163	0.00485	70	1.1	7652	8723	T2b3+151	0.88	..	..	7709	14188	Argar 3rd phase (1750 - 1550 cal BCE)	OxA-17056	3456 ± 27	1879 - 1692	adult	female	Madre Mercedarias Iglesia	Lorca, Murcia, SE Spain	37.6744	-1.697

## Sheet: Dataset S1.3
La Almoloya		Full skeletal sample		Sample with aDNA information
		n	%	n	%
Age	Adult	85	0.66	49	0.72
	Subadult	43	0.34	19	0.28
Sex (adults)	Female	53	0.62	31	0.63
	Male	32	0.38	18	0.37
Chronology	Phase 2	62	0.48	41	0.6
	Phase 3	66	0.52	27	0.4
All		128	1	68	1

## Sheet: Dataset S1.4
ID1	ID2	nSNPs	nmismatch	pmismatch	Coeffient of relatedness		IBERIAN BA Dataset baseline calculation (>2000 SNP)					ID1ID2	SNPs	PMR	Coeffient of relatedness		ARGAR Dataset baseline calculation (>2000 SNP, ZAP002 excluded)
ALM001	ALM002	283144	71459	0.25238	0.0237266		Median for unrelated pairs	0.25541				ALM080ALM081	609920	0.18579	0.538468		Median for unrelated pairs	0.25424
ALM001	ALM003	310464	78762	0.25369	0.0134685		Same indvidual baseline	0.127705				LHO001LHO002	578775	0.18836	0.51825		Same indvidual baseline	0.12712
ALM001	ALM004	162505	40571	0.24966	0.0450256		Lower limit for 1st individual	0.191558				ALM034ALM048	87615	0.18856	0.516677		Lower limit for 1st individual	0.19068
ALM001	ALM006	394787	100476	0.25451	0.00704749		Upper Limit for 1st individual/ Lower limit for 2nd indvidual	0.207521				ALM030ALM039	66700	0.19088	0.498427		Upper Limit for 1st individual/ Lower limit for 2nd indvidual	0.20657
ALM001	ALM007.B	261297	65868	0.25208	0.0260757		Upper limit for 2nd individual	0.223484				MDP001MDP003	33066	0.1911	0.496696		Upper limit for 2nd individual	0.22246
ALM001	ALM008	369903	93766	0.25349	0.0150347							ALM016ALM052	161260	0.19119	0.495988
ALM001	ALM014	90851	22915	0.25223	0.0249011		Individuals excluded: individuals with < 2000 SNPs and individuals PMD filtered ("_d")					BAS003BAS017	6390	0.19124	0.495595		Individuals excluded: individuals with < 2000 SNPs, ZAP002 (outlier), BAS007, BAS006, FAL007, ALM033, ALM037, ALM045, CBR001 (because we could not estimate contamination with at least one method)
ALM001	ALM015	340043	86058	0.25308	0.0182452							ALM086ALM058	385480	0.19141	0.494257
ALM001	ALM016	402686	101773	0.25274	0.0209076							ALM015ALM052	137143	0.19207	0.489065
ALM001	ALM017	397608	101272	0.2547	0.00555969							ALM030ALM038	41460	0.19211	0.488751
ALM001	ALM018	169075	42738	0.25278	0.0205943							ALM034ALM049	70847	0.19261	0.484817		Coefficient of relatedness between individuals from adult double burials
ALM001	ALM019	406417	103014	0.25347	0.0151913							ALM017ALM060	617394	0.19267	0.484346		ALM001-ALM002		0.0146318
ALM001	ALM020	338435	79642	0.23532	0.157316							ALM064ALM058	425440	0.19272	0.483952		ALM007-ALM008		-0.0238357
ALM001	ALM021	368451	93109	0.2527	0.0212208							ALM068ALM077	144837	0.19349	0.477895		ALM015-ALM016		-0.00739459
ALM001	ALM024	76741	19437	0.25328	0.0166791							ALM031ALM039	177679	0.19472	0.468219		ALM020-ALM021		0.0066866
ALM001	ALM025	220531	49336	0.22371	0.248228							ALM062ALM073	9661	0.19522	0.464286		ALM024-ALM025		-0.00936123
ALM001	ALM026	277392	70767	0.25512	0.00227086							BAS017BAS018	20704	0.19595	0.458543		ALM048-ALM049		-0.0113279
ALM001	ALM027	76954	19567	0.25427	0.00892682							ALM034MMI003	9663	0.20097	0.419053		ALM038-ALM039		-0.00456262
ALM001	ALM028	335268	84932	0.25333	0.0162875							ALM020ALM025	284576	0.21626	0.298773		ALM035-ALM050		0.00928257
ALM001	ALM029	208074	52831	0.2539	0.0118241							ALM046ALM047	55178	0.21942	0.273914		ALM052-ALM053		0.0221051
ALM001	ALM030	53941	13648	0.25302	0.018715							ALM049ALM037	2447	0.21986	0.270453		ALM027-ALM028		0.00589994
ALM001	ALM031	138620	35124	0.25338	0.015896							ALM030CMO002	31527	0.22057	0.264868		ALM018-ALM045		0.0106986	lowcov
ALM001	ALM032	240522	60271	0.25058	0.0378215							ALM014ALM058	106441	0.22094	0.261957				0.00116568	0.00116568
ALM001	ALM034	338681	85704	0.25305	0.0184801							ALM030ALM031	28032	0.22239	0.250551				#NAME?
ALM001	ALM035	341078	86117	0.25248	0.0229435							ALM064ALM086	455311	0.22369	0.240324
ALM001	ALM036	320395	81024	0.25289	0.019733							ALM001ALM025	220531	0.22371	0.240167
ALM001	ALM037	10443	2570	0.2461	0.0729024							ALM018ALM028	214240	0.22377	0.239695
ALM001	ALM038	202129	51397	0.25428	0.00884852							ALM068ALM078	279024	0.22457	0.233402
ALM001	ALM039	329242	83344	0.25314	0.0177753							ALM019ALM069	434888	0.22566	0.224827
ALM001	ALM040	163320	41078	0.25152	0.0304608							ALM004ALM075	117548	0.22596	0.222467
ALM001	ALM041	372096	91588	0.24614	0.0725892							ALM028ALM045	8235	0.22987	0.191709
ALM001	ALM042	345491	87525	0.25334	0.0162092							ALM036ALM079	68851	0.23041	0.187461
ALM001	ALM043	173386	43678	0.25191	0.0274069							ALM041ALM037	14765	0.23075	0.184786
ALM001	ALM044	42325	10804	0.25526	0.00117458							ALM019ALM037	15951	0.23077	0.184629
ALM001	ALM045	6598	1689	0.25599	-0.00454172							BAS014BAS017	2127	0.23178	0.176683
ALM001	ALM046	67024	16775	0.25028	0.0401707							ALM060BAS006	3993	0.23216	0.173694
ALM001	ALM047	213417	53763	0.25192	0.0273286							ALM016ALM037	15875	0.23219	0.173458
ALM001	ALM048	69103	17166	0.24841	0.0548138							ALM016ALM017	641764	0.23314	0.165985
ALM001	ALM049	56751	14358	0.253	0.0188716							ALM034ALM037	13620	0.23399	0.159298
ALM001	ALM050	363230	91459	0.25179	0.0283466							ALM039ALM037	13261	0.23422	0.157489
ALM001	ALM051	306991	77324	0.25188	0.0276418							ALM057ALM079	41278	0.23523	0.149544
ALM001	ALM052	106258	26735	0.2516	0.0298344							ALM001ALM020	338435	0.23532	0.148836
ALM001	ALM053	273875	69012	0.25198	0.0268588							ALM017ALM052	157965	0.23544	0.147892
ALM001	ALM054	17347	4356	0.25111	0.0336714							ALM040ALM037	6991	0.23545	0.147813
ALM001	ALM055	180293	45098	0.25014	0.041267							ALM036ALM057	236779	0.23576	0.145374
ALM001	ALM056.AB	94963	24224	0.25509	0.00250578							ALM032ALM036	296991	0.23586	0.144588
ALM001	ALM057	191899	48206	0.25121	0.0328883							ALM020ALM041	487291	0.23634	0.140812
ALM001	ALM058	309151	78386	0.25355	0.0145648							ALM036ALM063	392631	0.23694	0.136092
ALM001	ALM060	387451	98392	0.25395	0.0114326							ZAP001ALM056.AB	2245	0.23697	0.135856
ALM001	ALM062	117699	29981	0.25473	0.00532477							ALM024FAL002	2709	0.23699	0.135699
ALM001	ALM063	313889	79665	0.2538	0.0126072							ALM078BAS006	2081	0.23787	0.128776
ALM001	ALM064	355243	90136	0.25373	0.0131553							ALM044ALM054	2899	0.23801	0.127675
ALM001	ALM067	320798	81433	0.25385	0.0122157							ALM032ALM037	9870	0.2382	0.12618
ALM001	ALM068	361050	91562	0.2536	0.0141733							ALM032ALM079	52675	0.23835	0.125
ALM001	ALM069	276286	70062	0.25359	0.0142516							ALM014ALM064	122225	0.2384	0.124607
ALM001	ALM070	69333	17743	0.25591	-0.00391527							ALM015ALM037	13677	0.2388	0.12146
ALM001	ALM071	187929	47251	0.25143	0.0311656							ALM035ALM037	13654	0.2389	0.120673
ALM001	ALM073	21041	5449	0.25897	-0.0278767							ALM025ALM041	311044	0.23899	0.119965
ALM001	ALM075	189002	47414	0.25087	0.0355507							ALM027MMI004	12649	0.23986	0.113121
ALM001	ALM076	349835	88910	0.25415	0.00986649							ALM036ALM037	12939	0.24028	0.109817
ALM001	ALM077	109502	27850	0.25433	0.00845699							ALM049ALM052	23702	0.24053	0.107851
ALM001	ALM078	201851	51080	0.25306	0.0184018							ALM016ALM060	634447	0.24063	0.107064
ALM001	ALM079	57537	14476	0.25159	0.0299127							ALM015ALM017	530019	0.24069	0.106592
ALM001	ALM080	382558	97184	0.25404	0.0107278							ALM032ALM057	176018	0.24077	0.105963
ALM001	ALM081	392972	99739	0.25381	0.0125289							ALM048ALM054	4700	0.24085	0.105334
ALM001	ALM084	358952	90639	0.25251	0.0227086							ALM048BAS014	4523	0.24099	0.104232
ALM001	ALM086	321567	81679	0.254	0.0110411							ALM047ALM045	5344	0.24102	0.103996
ALM001	ALM087	150467	37832	0.25143	0.0311656							BAS026ALM037	3024	0.2414	0.101007
ALM001	ALM088	270560	69073	0.2553	0.00086136							ALM043ALM054	11821	0.24143	0.100771
ALM001	ATP9.SG	178372	45467	0.2549	0.00399358							ALM070ALM037	2863	0.2417	0.0986469
ALM001	BAS002	324798	82282	0.25333	0.0162875							ALM041ALM087	212339	0.2417	0.0986469
ALM001	BAS003	37932	9595	0.25295	0.0192631							MDP003ALM037	4533	0.24178	0.0980176
ALM001	BAS006	2720	658	0.24191	0.105712							BAS023BAS006	3291	0.24187	0.0973096
ALM001	BAS014	17004	4358	0.25629	-0.00689088							ALM001BAS006	2720	0.24191	0.096995
ALM001	BAS017	34044	8571	0.25176	0.0285815							ALM071ALM045	4889	0.24197	0.096523
ALM001	BAS018	148216	37518	0.25313	0.0178536							ALM052ALM060	155058	0.24198	0.0964443
ALM001	BAS022	356816	90724	0.25426	0.00900513							ALM087ALM045	3956	0.24216	0.0950283
ALM001	BAS023	318006	80622	0.25352	0.0147997							ALM016ALM049	82441	0.2422	0.0947137
ALM001	BAS024	358065	91377	0.2552	0.00164441							BAS018CMO003	46654	0.24229	0.0940057
ALM001	BAS025	306402	78352	0.25572	-0.00242747							ALM054CMO003	4823	0.24259	0.0916457
ALM001	BAS026	74579	18847	0.25271	0.0211425							MMI003ALM062	3365	0.24279	0.0900724
ALM001	BAS027	258253	65136	0.25222	0.0249794							BAS014CMO003	4941	0.24307	0.0878697
ALM001	CBR001	9717	2479	0.25512	0.00227086							ALM014ZAP001	2080	0.24327	0.0862964
ALM001	CBR004	377861	96337	0.25495	0.00360205							ALM049CMO003	17817	0.24364	0.0833858
ALM001	CMO001	201221	49351	0.24526	0.0794801							ALM025BAS006	2269	0.24372	0.0827565
ALM001	CMO002	136120	34241	0.25155	0.0302259							CMO002FAL001	5898	0.24398	0.0807111
ALM001	CMO003	78019	19781	0.25354	0.0146431							ALM029BAS026	58815	0.24404	0.0802391
ALM001	esp005.SG	375848	96025	0.25549	-0.000626444							BAS003BAS014	2438	0.24405	0.0801605
ALM001	FAL001	11251	2788	0.2478	0.0595905							ALM050BAS006	3757	0.24408	0.0799245
ALM001	FAL002	9012	2317	0.2571	-0.0132336							ALM068BAS006	3658	0.24412	0.0796098
ALM001	I10939	193078	49950	0.2587	-0.0257625							ALM032ALM078	182939	0.24414	0.0794525
ALM001	I10940	20503	5306	0.25879	-0.0264672							ALM049BAS017	7981	0.2442	0.0789805
ALM001	I10941	253255	65393	0.25821	-0.0219255							ALM035FAL001	14635	0.24421	0.0789018
ALM001	I12208	422012	107597	0.25496	0.00352375							ALM041ALM045	8996	0.24422	0.0788232
ALM001	I12209	427935	109013	0.25474	0.00524647							MDP003MMI002	3098	0.24435	0.0778005
ALM001	I12809	30697	7880	0.2567	-0.0101014							ALM058BAS006	3249	0.24438	0.0775645
ALM001	I12855	13511	3453	0.25557	-0.00125289							ALM055FAL001	7889	0.24439	0.0774858
ALM001	I1310	238808	60821	0.25469	0.00563799							ALM054LOT001	3940	0.24442	0.0772498
ALM001	I1311	3202	865	0.27014	-0.115344							ALM038ALM037	8387	0.24443	0.0771712
ALM001	I1836	168993	43032	0.25464	0.00602952							ALM030ALM046	13439	0.24444	0.0770925
ALM001	I1840	330364	83902	0.25397	0.011276							ALM027ALM045	2003	0.24463	0.0755979
ALM001	I1977	63462	16247	0.25601	-0.00469833							ALM002ALM078	218449	0.24465	0.0754405
ALM001	I1982	7422	1962	0.26435	-0.0700051							ALM054ALM084	24420	0.24468	0.0752045
ALM001	I2469	53138	13672	0.25729	-0.0147214							ALM048FAL001	3036	0.24473	0.0748112
ALM001	I2470	245461	62878	0.25616	-0.00587291							ALM046BAS026	19262	0.24473	0.0748112
ALM001	I2471	112807	28879	0.256	-0.00462002							PUC002ALM037	15176	0.24499	0.0727659
ALM001	I2472	88638	22726	0.25639	-0.00767394							BAS026ALM079	17128	0.24504	0.0723726
ALM001	I3490	118659	30095	0.25363	0.0139384							ALM002ALM032	258173	0.2451	0.0719006
ALM001	I3491	50397	12910	0.25617	-0.00595122							FAL002MDP002	7392	0.24513	0.0716646
ALM001	I3492	68434	17369	0.25381	0.0125289							CMO002ALM045	3467	0.24517	0.0713499
ALM001	I3493	177052	44968	0.25398	0.0111977							ALM050ALM070	94135	0.24518	0.0712712
ALM001	I3494	362743	91843	0.25319	0.0173838							ALM043FAL001	7463	0.24521	0.0710352
ALM001	I3756	322705	81903	0.2538	0.0126072							ALM044ALM087	24359	0.24525	0.0707206
ALM001	I3997	427540	108931	0.25479	0.00485494							ALM001CMO001	201221	0.24526	0.0706419
ALM001	I4558	332756	85425	0.25672	-0.010258							ALM032ALM068	332180	0.24531	0.0702486
ALM001	I4559	191724	49106	0.25613	-0.00563799							MDP002BAS006	2266	0.24537	0.0697766
ALM001	I4560	419828	107159	0.25525	0.00125289							ALM042ALM045	8444	0.24538	0.0696979
ALM001	I4561	423856	107796	0.25432	0.0085353							ALM046FAL002	2225	0.24539	0.0696193
ALM001	I4562	380226	96944	0.25496	0.00352375							ALM027ALM048	20411	0.24546	0.0690686
ALM001	I4563	232496	59242	0.25481	0.00469833							ALM063ALM079	67527	0.24553	0.0685179
ALM001	I6470	347223	88388	0.25456	0.00665596							ALM077ALM037	4655	0.24554	0.0684393
ALM001	I6618	264009	67219	0.25461	0.00626444							ALM055BAS017	24200	0.24558	0.0681246
ALM001	I7162	179995	46246	0.25693	-0.0119024							ALM027FAL001	3367	0.24562	0.0678099
ALM001	I7689	7092	1822	0.25691	-0.0117458							ALM007.BBAS006	2662	0.24568	0.0673379
ALM001	I7691	43522	11290	0.25941	-0.0313222							ALM046CMO003	19635	0.24568	0.0673379
ALM001	I7692	33779	8726	0.25833	-0.0228652							ALM076ALM045	8476	0.24575	0.0667873
ALM001	I8045	17561	4345	0.24742	0.0625661							ALM002ALM047	229385	0.24576	0.0667086
ALM001	I8136	293361	74546	0.25411	0.0101797							ALM052ALM037	4565	0.24578	0.0665513
ALM001	I8144	49414	12620	0.25539	0.000156611							ALM016BAS006	4169	0.24586	0.065922
ALM001	I8570	131989	33549	0.25418	0.00963157							ALM020FAL001	14245	0.24591	0.0655286
ALM001	I8571	19710	5101	0.2588	-0.0265456							ALM032ALM063	289508	0.24592	0.06545
ALM001	LHO001	380186	96006	0.25252	0.0226303							ALM046CBR001	2537	0.24596	0.0651353
ALM001	LHO002	385664	97653	0.25321	0.0172272							BAS025ALM045	7565	0.246	0.0648206
ALM001	LHO003	365734	92476	0.25285	0.0200462							ALM001ALM037	10443	0.2461	0.064034
ALM001	LOT001	57046	14516	0.25446	0.00743902							ALM001ALM041	372096	0.24614	0.0637193
ALM001	MDP001	75761	19257	0.25418	0.00963157							ALM048ALM079	15619	0.24624	0.0629327
ALM001	MDP002	216740	55263	0.25497	0.00344544							ALM038ALM045	5064	0.24625	0.062854
ALM001	MDP003	109662	27927	0.25466	0.00587291							ALM057ALM037	7748	0.24626	0.0627753
ALM001	MIV001	115524	29220	0.25293	0.0194198							ALM034BAS006	3504	0.24629	0.0625393
ALM001	MMI002	7405	1932	0.2609	-0.0429897							ALM051ALM054	21240	0.24637	0.06191
ALM001	MMI003	7462	1901	0.25476	0.00508986							BAS002ALM037	12927	0.24646	0.061202
ALM001	MMI004	42700	10746	0.25166	0.0293646							MMI002ALM071	5407	0.24653	0.0606514
ALM001	pir001.SG	63663	15823	0.24854	0.0537959							ALM018ALM037	6916	0.24653	0.0606514
ALM001	PLZ001	388299	98432	0.2535	0.0149563							ALM078ALM045	5086	0.24656	0.0604154
ALM001	PUC001	383105	96740	0.25252	0.0226303							ALM048ALM037	2839	0.24657	0.0603367
ALM001	PUC002	386338	98386	0.25466	0.00587291							ALM048ALM075	49795	0.24657	0.0603367
ALM001	PUC003	370074	93138	0.25167	0.0292862							BAS014ALM079	3731	0.24658	0.060258
ALM001	PUC004	374535	94331	0.25186	0.0277984							FAL001ALM084	15208	0.24658	0.060258
ALM001	VAD001	312807	79129	0.25296	0.0191848							ALM067ALM045	7887	0.24661	0.060022
ALM001	VAD002	52811	13411	0.25394	0.0115109							ALM046ALM052	27646	0.24673	0.059078
ALM001	VAD003	18620	4776	0.2565	-0.0085353							ALM002ALM057	208852	0.24673	0.059078
ALM001	VAD004	150321	38238	0.25438	0.00806546							CMO003MMI004	12786	0.24675	0.0589207
ALM001	VAD005	226222	57524	0.25428	0.00884852							ALM043BAS003	25197	0.24678	0.0586847
ALM001	ZAP001	5703	1501	0.26319	-0.0609217							BAS014ALM062	7662	0.2468	0.0585274
ALM001	ZAP002	340971	87657	0.25708	-0.013077							ALM047ALM037	8642	0.24682	0.05837
ALM002	ALM003	336869	85750	0.25455	0.00673427							ALM002ALM046	70893	0.24685	0.058134
ALM002	ALM004	175677	44289	0.2521	0.0259191							ALM020ALM037	13403	0.24689	0.0578194
ALM002	ALM006	431568	109809	0.25444	0.00759563							ALM070ALM079	15593	0.24697	0.0571901
ALM002	ALM007.B	281036	70064	0.24931	0.0477663							ALM029BAS006	2178	0.24702	0.0567967
ALM002	ALM008	402945	102322	0.25394	0.0115109							MMI004ALM079	9857	0.24703	0.0567181
ALM002	ALM014	97836	24724	0.25271	0.0211425							ALM015ALM060	522363	0.24704	0.0566394
ALM002	ALM015	368356	94011	0.25522	0.0014878							ALM025ALM087	126285	0.24708	0.0563247
ALM002	ALM016	440344	111686	0.25363	0.0139384							ALM056.ABALM037	3892	0.24717	0.0556167
ALM002	ALM017	433912	110772	0.25529	0.000939666							ALM071ALM037	7736	0.24729	0.0546728
ALM002	ALM018	181034	46123	0.25478	0.00493324							ALM017ALM054	27125	0.2473	0.0545941
ALM002	ALM019	444629	113137	0.25445	0.00751733							BAS018ALM045	3784	0.24736	0.0541221
ALM002	ALM020	365676	92964	0.25423	0.00924005							FAL002ALM088	9346	0.24738	0.0539648
ALM002	ALM021	400439	101606	0.25374	0.013077							ALM054PUC004	25028	0.2474	0.0538074
ALM002	ALM024	82320	21143	0.25684	-0.0111977							ALM027ALM037	3197	0.24742	0.0536501
ALM002	ALM025	237284	60492	0.25494	0.00368036							ALM007.BALM045	6588	0.24742	0.0536501
ALM002	ALM026	298649	76333	0.25559	-0.0014095							ALM032ALM041	345833	0.24742	0.0536501
ALM002	ALM027	81958	20946	0.25557	-0.00125289							ALM050ALM037	14436	0.24744	0.0534928
ALM002	ALM028	362790	92443	0.25481	0.00469833							MDP003MMI004	18000	0.24744	0.0534928
ALM002	ALM029	224776	57455	0.25561	-0.00156611							ALM017BAS006	4041	0.24746	0.0533354
ALM002	ALM030	58248	14721	0.25273	0.0209859							ALM034ALM045	8211	0.24747	0.0532568
ALM002	ALM031	149066	38081	0.25546	-0.000391527							ALM018FAL001	7389	0.24753	0.0527848
ALM002	ALM032	258173	63277	0.2451	0.0807329							ALM054MDP001	4779	0.24754	0.0527061
ALM002	ALM034	368052	93704	0.25459	0.00642105							MDP001MMI004	12849	0.24757	0.0524701
ALM002	ALM035	370896	94208	0.254	0.0110411							PLZ001ALM037	15220	0.24757	0.0524701
ALM002	ALM036	348092	88360	0.25384	0.012294							CBR001ALM079	2270	0.24758	0.0523914
ALM002	ALM037	11297	2818	0.24945	0.0466701							ALM086ALM037	12901	0.24758	0.0523914
ALM002	ALM038	217513	55387	0.25464	0.00602952							ALM054BAS027	17847	0.2476	0.0522341
ALM002	ALM039	357913	91389	0.25534	0.000548138							ALM047ZAP001	4620	0.24762	0.0520768
ALM002	ALM040	175480	44651	0.25445	0.00751733							ALM057ALM045	4935	0.24762	0.0520768
ALM002	ALM041	406416	102812	0.25297	0.0191065							BAS014ALM075	12200	0.24762	0.0520768
ALM002	ALM042	375401	95673	0.25486	0.0043068							ALM042FAL001	14941	0.24764	0.0519194
ALM002	ALM043	185299	47097	0.25417	0.00970988							ALM057ALM063	230718	0.24764	0.0519194
ALM002	ALM044	45252	11601	0.25636	-0.00743902							ALM029FAL001	9035	0.2477	0.0514475
ALM002	ALM045	6961	1815	0.26074	-0.0417368							ALM006ALM037	15475	0.24775	0.0510541
ALM002	ALM046	70893	17500	0.24685	0.0670295							ALM030BAS017	7519	0.24777	0.0508968
ALM002	ALM047	229385	56374	0.24576	0.0755648							ALM001FAL001	11251	0.2478	0.0506608
ALM002	ALM048	73751	18521	0.25113	0.0335147							ALM025ALM037	8913	0.24784	0.0503461
ALM002	ALM049	60456	15277	0.2527	0.0212208							ALM031ALM037	5600	0.24786	0.0501888
ALM002	ALM050	395753	99094	0.25039	0.0393093							ALM004ALM048	42810	0.24786	0.0501888
ALM002	ALM051	332043	84815	0.25543	-0.000156611							ALM048MDP002	57237	0.24786	0.0501888
ALM002	ALM052	113063	28434	0.25149	0.0306957							ALM015ALM045	8327	0.24787	0.0501101
ALM002	ALM053	295131	75095	0.25445	0.00751733							ALM014BAS003	13095	0.24788	0.0500315
ALM002	ALM054	18807	4805	0.25549	-0.000626444							PUC003ALM045	8946	0.24793	0.0496381
ALM002	ALM055	192385	48473	0.25196	0.0270154							FAL002ALM062	4001	0.24794	0.0495595
ALM002	ALM056.AB	101772	25964	0.25512	0.00227086							PUC004ALM045	9006	0.24795	0.0494808
ALM002	ALM057	208852	51531	0.24673	0.0679691							ALM043ALM070	46016	0.24796	0.0494021
ALM002	ALM058	331600	84163	0.25381	0.0125289							ALM054BAS024	25051	0.24797	0.0493235
ALM002	ALM060	424260	107294	0.2529	0.0196547							ALM004ALM079	35563	0.24798	0.0492448
ALM002	ALM062	126162	32014	0.25375	0.0129987							ALM075ALM037	7694	0.24799	0.0491661
ALM002	ALM063	340501	86209	0.25318	0.0174621							ALM055CMO003	53582	0.24801	0.0490088
ALM002	ALM064	386905	98744	0.25522	0.0014878							ALM027ALM030	16103	0.24803	0.0488515
ALM002	ALM067	346916	88632	0.25549	-0.000626444							ALM054LHO001	25505	0.24803	0.0488515
ALM002	ALM068	394479	98525	0.24976	0.0442426							ALM027ALM079	17170	0.24805	0.0486941
ALM002	ALM069	298463	76032	0.25475	0.00516816							ALM048ALM087	40379	0.24805	0.0486941
ALM002	ALM070	74124	18933	0.25542	-7.83055e-05							ALM035ALM070	88859	0.24808	0.0484581
ALM002	ALM071	199558	50565	0.25338	0.015896							ALM028ALM031	177938	0.2481	0.0483008
ALM002	ALM073	22801	5855	0.25679	-0.0108062							ALM049ALM055	40320	0.24812	0.0481435
ALM002	ALM075	204893	51836	0.25299	0.0189499							LHO003BAS006	3736	0.24813	0.0480648
ALM002	ALM076	379438	96939	0.25548	-0.000548138							MDP003MMI003	3091	0.24814	0.0479862
ALM002	ALM077	115868	29717	0.25647	-0.00830038							ALM054BAS023	21750	0.24814	0.0479862
ALM002	ALM078	218449	53444	0.24465	0.0842567							ALM021ALM048	93888	0.24817	0.0477502
ALM002	ALM079	60639	15180	0.25033	0.0397792							ALM049ALM079	13107	0.24819	0.0475928
ALM002	ALM080	418016	106404	0.25455	0.00673427							PUC002BAS006	3896	0.2482	0.0475142
ALM002	ALM081	430025	109567	0.25479	0.00485494							ALM043BAS017	22626	0.24821	0.0474355
ALM002	ALM084	387984	98521	0.25393	0.0115892							ALM068ALM037	14325	0.24824	0.0471995
ALM002	ALM086	347611	88606	0.2549	0.00399358							ALM048ALM068	92726	0.24825	0.0471208
ALM002	ALM087	160394	40670	0.25356	0.0144865							ALM028ALM048	86523	0.24826	0.0470422
ALM002	ALM088	292624	75129	0.25674	-0.0104146							ALM004ALM046	40884	0.24829	0.0468062
ALM002	ATP9.SG	197245	50845	0.25778	-0.0185584							ALM057ALM078	153499	0.24831	0.0466488
ALM002	BAS002	352256	90313	0.25638	-0.00759563							ALM004MDP001	47468	0.2484	0.0459408
ALM002	BAS003	40002	10191	0.25476	0.00508986							BAS027BAS006	2673	0.24841	0.0458622
ALM002	BAS006	2911	753	0.25867	-0.0255276							ALM031MMI003	3929	0.24841	0.0458622
ALM002	BAS014	18373	4751	0.25859	-0.0249011							ALM001ALM048	69103	0.24841	0.0458622
ALM002	BAS017	35649	9026	0.25319	0.0173838							ALM063ALM037	12547	0.24843	0.0457048
ALM002	BAS018	156633	39703	0.25348	0.015113							ALM049CMO001	43340	0.24843	0.0457048
ALM002	BAS022	386722	99387	0.257	-0.0124506							BAS026ALM073	6013	0.24846	0.0454688
ALM002	BAS023	345208	87764	0.25424	0.00916174							ALM004BAS026	46222	0.24847	0.0453902
ALM002	BAS024	390126	99244	0.25439	0.00798716							ALM052ALM057	76855	0.24847	0.0453902
ALM002	BAS025	332068	85204	0.25659	-0.00924005							ALM003ALM048	80035	0.24849	0.0452329
ALM002	BAS026	79725	20290	0.2545	0.0071258							ALM054ALM079	3839	0.2485	0.0451542
ALM002	BAS027	277679	70397	0.25352	0.0147997							MDP001ALM037	3187	0.24851	0.0450755
ALM002	CBR001	10480	2784	0.26565	-0.0801848							ALM018ALM048	45297	0.24852	0.0449969
ALM002	CBR004	412955	105192	0.25473	0.00532477							ALM044ALM055	29720	0.24855	0.0447609
ALM002	CMO001	213321	54010	0.25319	0.0173838							ALM081ALM045	9454	0.24857	0.0446035
ALM002	CMO002	146037	37240	0.255	0.00321052							ALM038FAL002	6863	0.24858	0.0445249
ALM002	CMO003	82325	20629	0.25058	0.0378215							ALM054ALM057	12813	0.24858	0.0445249
ALM002	esp005.SG	415517	107648	0.25907	-0.0286598							FAL001LHO002	16311	0.24861	0.0442889
ALM002	FAL001	12246	3164	0.25837	-0.0231784							ALM079ALM037	2401	0.24865	0.0439742
ALM002	FAL002	9761	2508	0.25694	-0.0119807							BAS003ALM077	16320	0.24865	0.0439742
ALM002	I10939	208763	53965	0.2585	-0.0241964							ALM041ALM049	77113	0.24865	0.0439742
ALM002	I10940	21916	5771	0.26332	-0.0619396							CMO001ALM037	8180	0.24866	0.0438955
ALM002	I10941	273603	70759	0.25862	-0.0251361							FAL001ALM069	12032	0.24867	0.0438169
ALM002	I12208	461714	118126	0.25584	-0.00336714							ALM044ALM077	18016	0.24867	0.0438169
ALM002	I12209	469622	120309	0.25618	-0.00602952							MMI004ALM087	24808	0.24871	0.0435022
ALM002	I12809	32578	8326	0.25557	-0.00125289							ALM063ALM045	7591	0.24872	0.0434235
ALM002	I12855	14433	3755	0.26017	-0.0372734							MDP001ALM077	34012	0.24874	0.0432662
ALM002	I1310	258206	66227	0.25649	-0.00845699							ALM031MMI004	22424	0.24875	0.0431875
ALM002	I1311	3455	931	0.26946	-0.110019							ALM054ALM060	27139	0.24876	0.0431089
ALM002	I1836	182261	46719	0.25633	-0.0072041							ALM060ALM037	15211	0.24877	0.0430302
ALM002	I1840	360179	91751	0.25474	0.00524647							CBR001ALM087	5752	0.24878	0.0429515
ALM002	I1977	68545	17559	0.25617	-0.00595122							BAS025MMI003	8706	0.24879	0.0428729
ALM002	I1982	8103	2113	0.26077	-0.0419717							ALM014ALM046	23043	0.2488	0.0427942
ALM002	I2469	57212	14776	0.25827	-0.0223954							ALM028ALM054	22064	0.24882	0.0426369
ALM002	I2470	265333	68592	0.25851	-0.0242747							ALM040ALM079	36283	0.24885	0.0424009
ALM002	I2471	119366	30712	0.25729	-0.0147214							ALM055MMI004	30073	0.24886	0.0423222
ALM002	I2472	95520	24514	0.25664	-0.00963157							ALM031ALM045	3536	0.24887	0.0422435
ALM002	I3490	129354	33283	0.2573	-0.0147997							ALM004CMO001	122805	0.24887	0.0422435
ALM002	I3491	54660	14293	0.26149	-0.0476097							FAL002MDP003	3813	0.24889	0.0420862
ALM002	I3492	74119	19019	0.2566	-0.00931835							ALM051FAL001	13283	0.24889	0.0420862
ALM002	I3493	190792	49256	0.25817	-0.0216123							ALM052CMO003	31801	0.24889	0.0420862
ALM002	I3494	396006	101241	0.25566	-0.00195764							BAS003ALM073	2957	0.2489	0.0420076
ALM002	I3756	351046	89677	0.25546	-0.000391527							FAL001ALM007.B	11276	0.24894	0.0416929
ALM002	I3997	468824	120284	0.25657	-0.00908343							ALM048MMI004	11790	0.24894	0.0416929
ALM002	I4558	362720	92802	0.25585	-0.00344544							ALM031ALM054	9516	0.24895	0.0416142
ALM002	I4559	207756	53589	0.25794	-0.0198113							CMO002ALM079	29906	0.24895	0.0416142
ALM002	I4560	459900	117725	0.25598	-0.00446341							ALM052BAS026	30900	0.24896	0.0415356
ALM002	I4561	465305	119764	0.25739	-0.0155045							ALM080ALM037	14980	0.249	0.0412209
ALM002	I4562	415185	106663	0.2569	-0.0116675							BAS022ALM045	8646	0.24902	0.0410636
ALM002	I4563	252695	65082	0.25755	-0.0167574							ALM043ALM052	70718	0.24903	0.0409849
ALM002	I6470	379593	97721	0.25744	-0.015896							CMO003ALM071	55312	0.24906	0.0407489
ALM002	I6618	286095	73314	0.25626	-0.00665596							ALM043CMO003	52097	0.24907	0.0406702
ALM002	I7162	193945	49784	0.25669	-0.0100231							ALM053ALM045	6781	0.24908	0.0405916
ALM002	I7689	7617	1972	0.25889	-0.0272503							FAL002ALM056.AB	3280	0.24909	0.0405129
ALM002	I7691	46649	12135	0.26013	-0.0369602							ALM049ALM078	44712	0.24911	0.0403556
ALM002	I7692	35123	9090	0.2588	-0.0265456							ALM048ALM067	82413	0.24911	0.0403556
ALM002	I8045	18312	4624	0.25251	0.0227086							ALM052ALM087	62287	0.24915	0.0400409
ALM002	I8136	317266	81127	0.25571	-0.00234916							ALM046ALM049	14121	0.2492	0.0396476
ALM002	I8144	53436	13623	0.25494	0.00368036							ALM018ALM087	97467	0.2492	0.0396476
ALM002	I8570	141962	36299	0.2557	-0.00227086							ALM054ALM062	7873	0.24921	0.0395689
ALM002	I8571	21109	5404	0.256	-0.00462002							CBR004FAL001	15974	0.24922	0.0394902
ALM002	LHO001	414984	105937	0.25528	0.00101797							ALM052BAS003	15624	0.24923	0.0394116
ALM002	LHO002	421078	107632	0.25561	-0.00156611							ALM032BAS003	34378	0.24923	0.0394116
ALM002	LHO003	398060	101282	0.25444	0.00759563							ALM046ALM079	15186	0.24924	0.0393329
ALM002	LOT001	61815	15557	0.25167	0.0292862							ALM051BAS003	43339	0.24924	0.0393329
ALM002	MDP001	80826	20534	0.25405	0.0106495							ALM006BAS006	4024	0.24925	0.0392542
ALM002	MDP002	234199	59736	0.25507	0.00266239							ALM004ALM045	4052	0.24926	0.0391756
ALM002	MDP003	117571	29985	0.25504	0.0028973							ALM054ALM069	18643	0.24926	0.0391756
ALM002	MIV001	124646	31666	0.25405	0.0106495							ALM048MDP001	21588	0.24926	0.0391756
ALM002	MMI002	7967	2020	0.25355	0.0145648							ALM050FAL002	12597	0.24927	0.0390969
ALM002	MMI003	8000	2101	0.26262	-0.0564582							ALM048CMO001	52783	0.24927	0.0390969
ALM002	MMI004	45134	11480	0.25435	0.00830038							BAS003ALM056.AB	14016	0.24929	0.0389396
ALM002	pir001.SG	69599	17462	0.25089	0.0353941							ALM049BAS003	8628	0.2493	0.0388609
ALM002	PLZ001	423576	107110	0.25287	0.0198896							ALM048LHO003	93450	0.24931	0.0387823
ALM002	PUC001	418254	107071	0.256	-0.00462002							ALM002ALM007.B	281036	0.24931	0.0387823
ALM002	PUC002	420665	107111	0.25462	0.00618613							ALM018ALM044	27362	0.24932	0.0387036
ALM002	PUC003	402101	102457	0.2548	0.00477663							ALM054MDP002	14162	0.24933	0.0386249
ALM002	PUC004	408712	104154	0.25483	0.00454172							ALM043ALM048	46464	0.24933	0.0386249
ALM002	VAD001	338782	86273	0.25466	0.00587291							ALM054ZAP002	22616	0.24934	0.0385463
ALM002	VAD002	57501	14731	0.25619	-0.00610783							CMO001ALM079	44049	0.24934	0.0385463
ALM002	VAD003	20397	5245	0.25715	-0.0136252							BAS027MMI004	42138	0.24935	0.0384676
ALM002	VAD004	164414	42035	0.25567	-0.00203594							ALM031ALM067	172298	0.24935	0.0384676
ALM002	VAD005	246334	63023	0.25584	-0.00336714							ALM048ALM064	90934	0.24936	0.0383889
ALM002	ZAP001	6217	1649	0.26524	-0.0769743							BAS026MDP001	22717	0.24937	0.0383103
ALM002	ZAP002	369508	95252	0.25778	-0.0185584							ALM031ALM046	36000	0.24939	0.0381529
ALM003	ALM004	192371	48913	0.25426	0.00900513							BAS026ALM087	43257	0.24939	0.0381529
ALM003	ALM006	476094	120895	0.25393	0.0115892							ALM025ALM032	201595	0.24939	0.0381529
ALM003	ALM007.B	308577	78752	0.25521	0.00156611							BAS017ALM007.B	33705	0.2494	0.0380743
ALM003	ALM008	443282	113286	0.25556	-0.00117458							ALM055ALM071	131697	0.2494	0.0380743
ALM003	ALM014	106585	27304	0.25617	-0.00595122							ALM044ALM052	17485	0.24941	0.0379956
ALM003	ALM015	405187	103134	0.25453	0.00689088							ALM078ALM037	8191	0.24942	0.0379169
ALM003	ALM016	485469	123543	0.25448	0.00728241							ALM002ALM037	11297	0.24945	0.0376809
ALM003	ALM017	479424	121874	0.25421	0.00939666							ALM019ALM043	266620	0.24945	0.0376809
ALM003	ALM018	199112	50453	0.25339	0.0158177							ALM048MDP003	29467	0.24947	0.0375236
ALM003	ALM019	490115	124417	0.25385	0.0122157							ALM043ALM046	43988	0.24948	0.0374449
ALM003	ALM020	405011	103333	0.25514	0.00211425							ALM015BAS026	95322	0.24948	0.0374449
ALM003	ALM021	443342	112600	0.25398	0.0111977							ALM027ALM055	53241	0.24949	0.0373663
ALM003	ALM024	90228	22770	0.25236	0.0238832							ALM020ALM087	191705	0.24952	0.0371303
ALM003	ALM025	261395	66316	0.2537	0.0133902							BAS002ALM045	7907	0.24953	0.0370516
ALM003	ALM026	329471	84387	0.25613	-0.00563799							ALM048CMO003	21292	0.24953	0.0370516
ALM003	ALM027	89923	22918	0.25486	0.0043068							ALM054BAS017	2200	0.24955	0.0368943
ALM003	ALM028	399297	101573	0.25438	0.00806546							ALM004ALM052	65803	0.24955	0.0368943
ALM003	ALM029	246952	63027	0.25522	0.0014878							ALM081ALM037	15487	0.24956	0.0368156
ALM003	ALM030	62835	15865	0.25249	0.0228652							ALM004MMI004	26553	0.24958	0.0366583
ALM003	ALM031	164891	41918	0.25422	0.00931835							ALM048ALM071	50033	0.24958	0.0366583
ALM003	ALM032	283534	72446	0.25551	-0.000783055							ALM016ALM045	9668	0.24959	0.0365796
ALM003	ALM034	405532	102871	0.25367	0.0136252							FAL001LHO001	16026	0.24959	0.0365796
ALM003	ALM035	407446	103028	0.25286	0.0199679							ALM014ALM087	52522	0.24959	0.0365796
ALM003	ALM036	383097	97981	0.25576	-0.00274069							ALM048ALM051	80110	0.24959	0.0365796
ALM003	ALM037	12386	3135	0.25311	0.0180103							ALM016ALM043	264436	0.2496	0.0365009
ALM003	ALM038	240037	60653	0.25268	0.0213774							ALM049ALM051	65239	0.24961	0.0364223
ALM003	ALM039	394085	100487	0.25499	0.00328883							FAL001MDP001	3397	0.24963	0.0362649
ALM003	ALM040	192326	48989	0.25472	0.00540308							ALM043ALM071	124474	0.24963	0.0362649
ALM003	ALM041	447712	113349	0.25317	0.0175404							ALM026FAL001	11713	0.24964	0.0361863
ALM003	ALM042	413169	105217	0.25466	0.00587291							ALM052FAL002	3613	0.24965	0.0361076
ALM003	ALM043	202082	51071	0.25272	0.0210642							ALM028BAS017	42323	0.24965	0.0361076
ALM003	ALM044	49544	12763	0.25761	-0.0172272							ALM001ALM004	162505	0.24966	0.0360289
ALM003	ALM045	7504	1900	0.2532	0.0173055							ALM028CMO003	97354	0.24968	0.0358716
ALM003	ALM046	78615	20016	0.25461	0.00626444							ALM030FAL001	2419	0.24969	0.035793
ALM003	ALM047	253144	64508	0.25483	0.00454172							ALM043ALM055	120243	0.24969	0.035793
ALM003	ALM048	80035	19888	0.24849	0.0541874							ALM014ALM043	59779	0.2497	0.0357143
ALM003	ALM049	65151	16574	0.25439	0.00798716							ALM017ALM049	81217	0.2497	0.0357143
ALM003	ALM050	435255	110634	0.25418	0.00963157							ALM052MDP001	31513	0.24971	0.0356356
ALM003	ALM051	365217	93327	0.25554	-0.00101797							ALM043ALM045	4425	0.24972	0.035557
ALM003	ALM052	124199	31322	0.25219	0.0252144							ALM049ALM058	65546	0.24972	0.035557
ALM003	ALM053	324577	82627	0.25457	0.00657766							ALM039ALM067	410433	0.24972	0.035557
ALM003	ALM054	20599	5168	0.25089	0.0353941							ALM027ALM077	32981	0.24975	0.035321
ALM003	ALM055	210757	53271	0.25276	0.0207509							ALM052MMI003	3111	0.24976	0.0352423
ALM003	ALM056.AB	110449	28425	0.25736	-0.0152696							ALM054ALM075	12736	0.24976	0.0352423
ALM003	ALM057	226030	57403	0.25396	0.0113543							ALM002ALM068	394479	0.24976	0.0352423
ALM003	ALM058	366254	93553	0.25543	-0.000156611							BAS018CBR001	5481	0.24977	0.0351636
ALM003	ALM060	467711	119066	0.25457	0.00657766							ALM004BAS003	23597	0.24978	0.035085
ALM003	ALM062	137642	35407	0.25724	-0.0143299							ALM048PUC004	95543	0.24978	0.035085
ALM003	ALM063	375888	96335	0.25629	-0.00689088							ALM020ALM045	8143	0.24979	0.0350063
ALM003	ALM064	427267	109055	0.25524	0.00133119							ALM035ALM054	23644	0.24979	0.0350063
ALM003	ALM067	383143	96881	0.25286	0.0199679							ALM035ALM048	88518	0.24979	0.0350063
ALM003	ALM068	432155	109741	0.25394	0.0115109							PUC001ALM037	15096	0.2498	0.0349276
ALM003	ALM069	327814	83028	0.25328	0.0166791							LHO002ALM037	15135	0.24982	0.0347703
ALM003	ALM070	80790	20714	0.25639	-0.00767394							ALM050ALM045	8874	0.24983	0.0346916
ALM003	ALM071	219418	55279	0.25193	0.0272503							ALM026BAS014	17896	0.24983	0.0346916
ALM003	ALM073	24727	6413	0.25935	-0.0308524							ALM075ALM045	4659	0.24984	0.034613
ALM003	ALM075	225123	57511	0.25546	-0.000391527							ALM055ALM070	48067	0.24984	0.034613
ALM003	ALM076	419200	106542	0.25416	0.00978818							ALM038ALM048	53354	0.24984	0.034613
ALM003	ALM077	126410	32180	0.25457	0.00657766							BAS014BAS026	4843	0.24985	0.0345343
ALM003	ALM078	236686	60175	0.25424	0.00916174							ALM049ALM088	57330	0.24985	0.0345343
ALM003	ALM079	66620	16967	0.25468	0.0057163							BAS003CMO001	28891	0.24987	0.034377
ALM003	ALM080	460139	117387	0.25511	0.00234916							ALM046ALM053	70638	0.24987	0.034377
ALM003	ALM081	474654	121156	0.25525	0.00125289							ALM004ALM043	107392	0.24987	0.034377
ALM003	ALM084	428966	108850	0.25375	0.0129987							ALM024ALM055	53069	0.24988	0.0342983
ALM003	ALM086	383766	97579	0.25427	0.00892682							ALM025ALM048	58379	0.24988	0.0342983
ALM003	ALM087	175570	44522	0.25359	0.0142516							ALM048PUC003	94560	0.24988	0.0342983
ALM003	ALM088	322444	82752	0.25664	-0.00963157							ALM050ALM007.B	366991	0.24989	0.0342196
ALM003	ATP9.SG	217317	55458	0.25519	0.00172272							ALM006ALM048	100105	0.2499	0.034141
ALM003	BAS002	387888	99140	0.25559	-0.0014095							ALM055CMO001	136831	0.24991	0.0340623
ALM003	BAS003	43610	10911	0.25019	0.0408755							ALM040CBR001	6150	0.24992	0.0339836
ALM003	BAS006	3178	850	0.26746	-0.0943581							ALM014ALM024	26949	0.24992	0.0339836
ALM003	BAS014	20154	5115	0.2538	0.0126072							FAL001ALM086	13866	0.24996	0.033669
ALM003	BAS017	39233	9851	0.25109	0.033828							ALM032ALM048	63697	0.24996	0.033669
ALM003	BAS018	172322	44126	0.25607	-0.00516816							ALM020ALM046	86296	0.24997	0.0335903
ALM003	BAS022	427202	109030	0.25522	0.0014878							ALM044ALM048	11525	0.24998	0.0335116
ALM003	BAS023	379818	96362	0.25371	0.0133119							ALM024ALM027	22790	0.24998	0.0335116
ALM003	BAS024	429234	109376	0.25482	0.00462002							BAS026MDP003	31269	0.24999	0.033433
ALM003	BAS025	365727	93438	0.25549	-0.000626444							CMO001BAS006	2016	0.25	0.0333543
ALM003	BAS026	86911	21901	0.25199	0.0267805							ALM046ALM037	2744	0.25	0.0333543
ALM003	BAS027	305402	77537	0.25389	0.0119024							ALM054ALM056.AB	6488	0.25	0.0333543
ALM003	CBR001	11292	2916	0.25824	-0.0221604							ALM027BAS017	10372	0.25	0.0333543
ALM003	CBR004	456412	116068	0.25431	0.0086136							ALM027ALM046	19668	0.25	0.0333543
ALM003	CMO001	234192	59352	0.25343	0.0155045							ALM048ALM076	89747	0.25	0.0333543
ALM003	CMO002	159206	40815	0.25637	-0.00751733							ALM055CMO002	93477	0.25001	0.0332756
ALM003	CMO003	89838	22753	0.25327	0.0167574							ALM020ALM032	309131	0.25001	0.0332756
ALM003	esp005.SG	457735	118254	0.25835	-0.0230218							ALM003MMI004	49540	0.25002	0.033197
ALM003	FAL001	13104	3330	0.25412	0.0101014							ALM043ALM062	78172	0.25003	0.0331183
ALM003	FAL002	10542	2657	0.25204	0.0263889							ALM049BAS026	16921	0.25004	0.0330396
ALM003	I10939	227833	59375	0.26061	-0.0407188							ALM016ALM034	544216	0.25005	0.032961
ALM003	I10940	23748	6064	0.25535	0.000469833							ALM020ALM054	22295	0.25006	0.0328823
ALM003	I10941	297812	76901	0.25822	-0.0220038							ALM047ALM050	300558	0.25008	0.032725
ALM003	I12208	509074	130571	0.25649	-0.00845699							ALM035ALM052	137917	0.25009	0.0326463
ALM003	I12209	517441	132517	0.2561	-0.00540308							ALM026ALM048	72283	0.2501	0.0325677
ALM003	I12809	36094	9301	0.25769	-0.0178536							ALM041ALM075	273116	0.2501	0.0325677
ALM003	I12855	15896	4066	0.25579	-0.00297561							ALM040MMI002	4662	0.25011	0.032489
ALM003	I1310	280738	72065	0.2567	-0.0101014							CBR001ALM058	11443	0.25011	0.032489
ALM003	I1311	3805	993	0.26097	-0.0435378							ALM048ALM053	72296	0.25011	0.032489
ALM003	I1836	198895	51104	0.25694	-0.0119807							ALM014ALM071	65230	0.25013	0.0323317
ALM003	I1840	396722	101299	0.25534	0.000548138							ALM040ALM048	43967	0.25014	0.032253
ALM003	I1977	75560	19306	0.25551	-0.000783055							ALM001ALM055	180293	0.25014	0.032253
ALM003	I1982	8982	2229	0.24816	0.0567715							CBR001CBR004	13600	0.25015	0.0321743
ALM003	I2469	62740	16243	0.25889	-0.0272503							BAS026LOT001	16341	0.25017	0.032017
ALM003	I2470	287546	74256	0.25824	-0.0221604							BAS027FAL001	11296	0.25018	0.0319383
ALM003	I2471	131794	34173	0.25929	-0.0303825							ALM003BAS003	43610	0.25019	0.0318597
ALM003	I2472	103869	26358	0.25376	0.0129204							ALM044BAS026	12162	0.25021	0.0317023
ALM003	I3490	140156	35888	0.25606	-0.00508986							ALM044ALM046	10886	0.25023	0.031545
ALM003	I3491	59595	15376	0.25801	-0.0203594							ALM046BAS018	38499	0.25024	0.0314663
ALM003	I3492	82097	20973	0.25547	-0.000469833							ALM049ALM064	73163	0.25024	0.0314663
ALM003	I3493	206498	52797	0.25568	-0.00211425							ALM049ALM071	41294	0.25028	0.0311517
ALM003	I3494	435996	111316	0.25531	0.000783055							ALM001ALM046	67024	0.25028	0.0311517
ALM003	I3756	385756	98841	0.25623	-0.00642105							BAS017ALM071	24971	0.25029	0.031073
ALM003	I3997	518909	132653	0.25564	-0.00180103							FAL001PUC003	15709	0.2503	0.0309943
ALM003	I4558	399413	102553	0.25676	-0.0105712							ALM017ALM037	15533	0.25031	0.0309157
ALM003	I4559	228823	58983	0.25777	-0.0184801							BAS014CMO002	8573	0.25032	0.030837
ALM003	I4560	507237	129628	0.25556	-0.00117458							ALM042ALM048	89335	0.25032	0.030837
ALM003	I4561	513627	130890	0.25483	0.00454172							ALM051ALM045	7578	0.25033	0.0307583
ALM003	I4562	454754	116397	0.25596	-0.0043068							ALM002ALM079	60639	0.25033	0.0307583
ALM003	I4563	275474	70532	0.25604	-0.00493324							ALM028ALM037	13358	0.25034	0.0306797
ALM003	I6470	417669	107031	0.25626	-0.00665596							ALM087ALM079	33838	0.25034	0.0306797
ALM003	I6618	314514	80670	0.25649	-0.00845699							ALM048BAS025	79659	0.25034	0.0306797
ALM003	I7162	214538	55107	0.25686	-0.0113543							ALM014ALM040	56297	0.25035	0.030601
ALM003	I7689	8348	2163	0.2591	-0.0288947							ALM050CMO003	103043	0.25035	0.030601
ALM003	I7691	51757	13399	0.25888	-0.027172							ALM044BAS017	5568	0.25036	0.0305223
ALM003	I7692	39239	9932	0.25312	0.017932							MMI002ALM068	10185	0.25037	0.0304437
ALM003	I8045	20486	5141	0.25095	0.0349242							ALM043MMI004	28073	0.25038	0.030365
ALM003	I8136	352010	90015	0.25572	-0.00242747							ALM025CBR001	8247	0.25039	0.0302863
ALM003	I8144	59429	15136	0.25469	0.00563799							ALM018BAS014	10879	0.25039	0.0302863
ALM003	I8570	156049	39940	0.25595	-0.0042285							ALM048ALM055	48839	0.25039	0.0302863
ALM003	I8571	23333	5949	0.25496	0.00352375							ALM002ALM050	395753	0.25039	0.0302863
ALM003	LHO001	457924	116045	0.25342	0.0155828							ALM004CMO003	47691	0.2504	0.0302077
ALM003	LHO002	464975	118062	0.25391	0.0117458							ZAP001ALM071	4233	0.25041	0.030129
ALM003	LHO003	439971	111662	0.25379	0.0126855							BAS023MMI003	9149	0.25041	0.030129
ALM003	LOT001	66917	16845	0.25173	0.0288164							CBR001LOT001	2268	0.25044	0.029893
ALM003	MDP001	87597	22268	0.25421	0.00939666							FAL001ALM067	13520	0.25044	0.029893
ALM003	MDP002	257419	65570	0.25472	0.00540308							ALM015ALM048	87819	0.25044	0.029893
ALM003	MDP003	129129	33181	0.25696	-0.0121373							ALM018ALM071	121392	0.25045	0.0298143
ALM003	MIV001	136204	34707	0.25482	0.00462002							ALM048ALM060	98513	0.25046	0.0297357
ALM003	MMI002	8728	2229	0.25538	0.000234916							ALM004ALM057	119730	0.25047	0.029657
ALM003	MMI003	8665	2234	0.25782	-0.0188716							ALM048ALM084	92083	0.25048	0.0295784
ALM003	MMI004	49540	12386	0.25002	0.0422066							ALM047ALM007.B	213679	0.25048	0.0295784
ALM003	pir001.SG	76889	19287	0.25084	0.0357856							BAS023ALM071	226828	0.25048	0.0295784
ALM003	PLZ001	467729	120071	0.25671	-0.0101797							BAS023FAL001	13713	0.25049	0.0294997
ALM003	PUC001	461953	117815	0.25504	0.0028973							ALM034ALM052	136847	0.25049	0.0294997
ALM003	PUC002	464558	118623	0.25535	0.000469833							ALM057ALM068	268487	0.25049	0.0294997
ALM003	PUC003	444044	112968	0.25441	0.00783055							ALM054ALM081	27701	0.2505	0.029421
ALM003	PUC004	451096	114576	0.25399	0.0111194							MMI004ALM071	31094	0.2505	0.029421
ALM003	VAD001	374717	95123	0.25385	0.0122157							BAS014ALM068	23304	0.25051	0.0293424
ALM003	VAD002	62068	15900	0.25617	-0.00595122							BAS026ALM056.AB	27747	0.25051	0.0293424
ALM003	VAD003	21913	5736	0.26176	-0.049724							ALM020ALM048	86918	0.25051	0.0293424
ALM003	VAD004	179745	46221	0.25715	-0.0136252							ALM053ALM037	11081	0.25052	0.0292637
ALM003	VAD005	265891	68108	0.25615	-0.0057946							ALM075ALM079	41356	0.25053	0.029185
ALM003	ZAP001	6667	1730	0.25949	-0.0319486							ALM052ALM088	109868	0.25053	0.029185
ALM003	ZAP002	405456	104968	0.25889	-0.0272503							ALM016FAL002	13802	0.25054	0.0291064
ALM004	ALM006	245265	61506	0.25077	0.0363337							ALM052MDP003	44863	0.25054	0.0291064
ALM004	ALM007.B	161153	40915	0.25389	0.0119024							BAS003ALM084	50292	0.25054	0.0291064
ALM004	ALM008	229495	58116	0.25323	0.0170706							BAS017ALM078	26542	0.25055	0.0290277
ALM004	ALM014	56559	14366	0.254	0.0110411							BAS026ALM077	32160	0.25056	0.028949
ALM004	ALM015	210716	53662	0.25467	0.0057946							ALM049ALM069	59355	0.25056	0.028949
ALM004	ALM016	250270	63103	0.25214	0.0256059							BAS023ALM045	7874	0.25057	0.0288704
ALM004	ALM017	246593	62092	0.2518	0.0282683							ALM073ALM056.AB	7914	0.25057	0.0288704
ALM004	ALM018	104680	26497	0.25312	0.017932							BAS014ALM087	10013	0.25057	0.0288704
ALM004	ALM019	252744	63803	0.25244	0.0232567							ALM046ALM071	49174	0.25058	0.0287917
ALM004	ALM020	208909	52563	0.25161	0.0297561							ALM002CMO003	82325	0.25058	0.0287917
ALM004	ALM021	227824	57359	0.25177	0.0285032							ALM001ALM032	240522	0.25058	0.0287917
ALM004	ALM024	47825	12051	0.25198	0.0268588							ALM024ALM087	44396	0.25059	0.028713
ALM004	ALM025	136622	34363	0.25152	0.0304608							ALM014ALM036	110102	0.2506	0.0286344
ALM004	ALM026	171146	43407	0.25363	0.0139384							ALM046ALM060	99557	0.25061	0.0285557
ALM004	ALM027	47622	12074	0.25354	0.0146431							ALM078ALM087	114071	0.25061	0.0285557
ALM004	ALM028	207311	52185	0.25172	0.0288947							ALM040BAS014	10478	0.25062	0.028477
ALM004	ALM029	129720	32780	0.2527	0.0212208							ALM030ALM078	44410	0.25062	0.028477
ALM004	ALM030	33623	8642	0.25703	-0.0126855							ALM014ALM067	109804	0.25062	0.028477
ALM004	ALM031	85188	21566	0.25316	0.0176187							ALM048ALM080	97092	0.25063	0.0283984
ALM004	ALM032	148233	37328	0.25182	0.0281117							MMI003ALM007.B	7393	0.25064	0.0283197
ALM004	ALM034	209942	53077	0.25282	0.0202811							BAS014ALM069	17833	0.25066	0.0281624
ALM004	ALM035	211568	53308	0.25197	0.0269371							ALM018ALM051	196215	0.25066	0.0281624
ALM004	ALM036	198650	50503	0.25423	0.00924005							ALM040ALM049	36054	0.25068	0.028005
ALM004	ALM037	6543	1672	0.25554	-0.00101797							ALM052CMO001	80905	0.25068	0.028005
ALM004	ALM038	124906	31570	0.25275	0.0208293							ALM055ALM075	130918	0.25068	0.028005
ALM004	ALM039	204038	51530	0.25255	0.0223954							ALM044MMI004	6933	0.25069	0.0279264
ALM004	ALM040	100950	25355	0.25116	0.0332798							MMI004ALM069	44328	0.2507	0.0278477
ALM004	ALM041	230903	58394	0.25289	0.019733							BAS003BAS027	36975	0.25071	0.027769
ALM004	ALM042	214195	53759	0.25098	0.0346893							ALM049PLZ001	79609	0.25071	0.027769
ALM004	ALM043	107392	26834	0.24987	0.0433812							ALM020ALM075	245463	0.25071	0.027769
ALM004	ALM044	26140	6634	0.25379	0.0126855							ALM025ALM046	56253	0.25072	0.0276904
ALM004	ALM045	4052	1010	0.24926	0.0481579							ALM078ALM071	141374	0.25072	0.0276904
ALM004	ALM046	40884	10151	0.24829	0.0557535							ALM048LHO001	96813	0.25074	0.027533
ALM004	ALM047	131312	33186	0.25273	0.0209859							ALM030ALM043	36263	0.25075	0.0274544
ALM004	ALM048	42810	10611	0.24786	0.0591206							ALM031CMO003	40228	0.25075	0.0274544
ALM004	ALM049	35306	8879	0.25149	0.0306957							ALM048ALM058	80828	0.25075	0.0274544
ALM004	ALM050	225529	57465	0.2548	0.00477663							ALM025ALM057	159938	0.25077	0.027297
ALM004	ALM051	190458	48003	0.25204	0.0263889							ALM004ALM006	245265	0.25077	0.027297
ALM004	ALM052	65803	16421	0.24955	0.045887							ALM024BAS017	10264	0.25078	0.0272184
ALM004	ALM053	169865	42873	0.25239	0.0236483							ALM040MMI004	26776	0.25078	0.0272184
ALM004	ALM054	11010	2798	0.25413	0.0100231							ALM019ALM048	103155	0.25078	0.0272184
ALM004	ALM055	111583	27985	0.2508	0.0360988							ALM054BAS018	9633	0.2508	0.027061
ALM004	ALM056.AB	59219	15117	0.25527	0.00109628							ALM035ALM049	71789	0.2508	0.027061
ALM004	ALM057	119730	29989	0.25047	0.0386829							ALM031ALM071	99694	0.2508	0.027061
ALM004	ALM058	190455	48075	0.25242	0.0234133							ALM004ALM055	111583	0.2508	0.027061
ALM004	ALM060	240573	60675	0.25221	0.0250578							ALM048PUC001	97378	0.25081	0.0269824
ALM004	ALM062	73022	18316	0.25083	0.0358639							MMI002ALM056.AB	2731	0.25082	0.0269037
ALM004	ALM063	194359	49266	0.25348	0.015113							BAS003ALM069	39231	0.25082	0.0269037
ALM004	ALM064	220082	56303	0.25583	-0.00328883							ALM015ALM049	71156	0.25083	0.026825
ALM004	ALM067	198055	49935	0.25213	0.0256842							ALM004ALM062	73022	0.25083	0.026825
ALM004	ALM068	223971	56501	0.25227	0.0245879							ALM054ALM078	13064	0.25084	0.0267464
ALM004	ALM069	170924	43332	0.25352	0.0147997							FAL002ALM080	13088	0.25084	0.0267464
ALM004	ALM070	42959	10910	0.25396	0.0113543							ALM049BAS018	33595	0.25084	0.0267464
ALM004	ALM071	115761	29068	0.2511	0.0337497							BAS026MDP002	61572	0.25084	0.0267464
ALM004	ALM073	12999	3336	0.25664	-0.00963157							BAS027ALM071	187452	0.25084	0.0267464
ALM004	ALM075	117548	26561	0.22596	0.23061							ALM049ALM056.AB	21997	0.25085	0.0266677
ALM004	ALM076	216136	54631	0.25276	0.0207509							ALM027BAS026	22149	0.25085	0.0266677
ALM004	ALM077	67497	17062	0.25278	0.0205943							ALM006ALM079	82974	0.25086	0.026589
ALM004	ALM078	124961	31757	0.25414	0.00994479							ALM057ALM071	134792	0.25086	0.026589
ALM004	ALM079	35563	8819	0.24798	0.058181							ALM035ALM079	72969	0.25087	0.0265104
ALM004	ALM080	237154	60006	0.25303	0.0186367							ALM001ALM075	189002	0.25087	0.0265104
ALM004	ALM081	244296	62070	0.25408	0.0104146							FAL001LOT001	2547	0.25088	0.0264317
ALM004	ALM084	221618	56314	0.2541	0.010258							CMO003ALM079	17610	0.25088	0.0264317
ALM004	ALM086	198881	50349	0.25316	0.0176187							ALM030ALM040	34032	0.25088	0.0264317
ALM004	ALM087	93156	23741	0.25485	0.00438511							ALM048PLZ001	98529	0.25088	0.0264317
ALM004	ALM088	167424	43036	0.25705	-0.0128421							ALM055ALM057	131248	0.25088	0.0264317
ALM004	ATP9.SG	111686	28449	0.25472	0.00540308							ALM003ALM054	20599	0.25089	0.0263531
ALM004	BAS002	201170	51075	0.25389	0.0119024							ALM048BAS002	83370	0.25089	0.0263531
ALM004	BAS003	23597	5894	0.24978	0.044086							ALM004MMI003	4655	0.25091	0.0261957
ALM004	BAS014	10599	2704	0.25512	0.00227086							CMO003ALM070	21290	0.25092	0.0261171
ALM004	BAS017	20989	5418	0.25814	-0.0213774							BAS017ALM056.AB	12932	0.25093	0.0260384
ALM004	BAS018	90856	23094	0.25418	0.00963157							ALM046ALM087	39046	0.25093	0.0260384
ALM004	BAS022	220419	56233	0.25512	0.00227086							ALM019ALM049	82987	0.25093	0.0260384
ALM004	BAS023	196927	49754	0.25265	0.0216123							ALM038ALM057	147729	0.25093	0.0260384
ALM004	BAS024	222194	56450	0.25406	0.0105712							MMI004ALM058	49984	0.25094	0.0259597
ALM004	BAS025	190009	48151	0.25341	0.0156611							CMO003ALM058	89826	0.25094	0.0259597
ALM004	BAS026	46222	11485	0.24847	0.054344							ALM028MDP001	94513	0.25094	0.0259597
ALM004	BAS027	159587	40519	0.2539	0.0118241							ALM087ALM071	109517	0.25094	0.0259597
ALM004	CBR001	6217	1614	0.25961	-0.0328883							ALM043ALM058	202503	0.25095	0.0258811
ALM004	CBR004	233893	59559	0.25464	0.00602952							CMO002MDP001	40499	0.25097	0.0257237
ALM004	CMO001	122805	30563	0.24887	0.0512118							ALM021ALM046	93761	0.25097	0.0257237
ALM004	CMO002	84134	21254	0.25262	0.0218472							ALM018BAS018	96725	0.25098	0.0256451
ALM004	CMO003	47691	11942	0.2504	0.039231							ALM004ALM042	214195	0.25098	0.0256451
ALM004	esp005.SG	235423	60198	0.2557	-0.00227086							ALM038ALM051	238844	0.25098	0.0256451
ALM004	FAL001	7038	1808	0.25689	-0.0115892							ALM055LOT001	39647	0.25099	0.0255664
ALM004	FAL002	5700	1466	0.25719	-0.0139384							ALM027ALM043	50348	0.25099	0.0255664
ALM004	I10939	119207	30627	0.25692	-0.0118241							BAS026ALM007.B	73991	0.25099	0.0255664
ALM004	I10940	12600	3208	0.2546	0.00634274							ALM043BAS027	170367	0.25099	0.0255664
ALM004	I10941	156826	40227	0.25651	-0.0086136							ALM075BAS006	2004	0.251	0.0254877
ALM004	I12208	261673	66874	0.25556	-0.00117458							ALM021CMO003	105164	0.251	0.0254877
ALM004	I12209	265602	67672	0.25479	0.00485494							ALM069ALM071	197493	0.251	0.0254877
ALM004	I12809	18793	4850	0.25807	-0.0208293							BAS026CMO003	22629	0.25101	0.0254091
ALM004	I12855	8268	2111	0.25532	0.000704749							ALM057BAS003	27860	0.25101	0.0254091
ALM004	I1310	149154	37902	0.25411	0.0101797							BAS003BAS023	44911	0.25101	0.0254091
ALM004	I1836	104768	26792	0.25573	-0.00250578							ALM064BAS006	3685	0.25102	0.0253304
ALM004	I1840	205720	52290	0.25418	0.00963157							ALM038ALM052	82357	0.25102	0.0253304
ALM004	I1977	39454	10048	0.25468	0.0057163							ALM076BAS006	3637	0.25103	0.0252517
ALM004	I1982	4584	1173	0.25589	-0.00375866							ALM027ALM073	6095	0.25103	0.0252517
ALM004	I2469	32972	8447	0.25619	-0.00610783							ALM032ALM054	16683	0.25103	0.0252517
ALM004	I2470	152495	39054	0.2561	-0.00540308							ALM018ALM030	35024	0.25103	0.0252517
ALM004	I2471	68794	17811	0.2589	-0.0273286							CMO003ALM087	44266	0.25103	0.0252517
ALM004	I2472	54953	13993	0.25464	0.00602952							ALM018MDP001	50009	0.25103	0.0252517
ALM004	I3490	74512	18933	0.25409	0.0103363							ALM048BAS024	92353	0.25103	0.0252517
ALM004	I3491	31068	7873	0.25341	0.0156611							BAS003BAS018	21825	0.25104	0.0251731
ALM004	I3492	42594	10920	0.25637	-0.00751733							BAS003ALM087	21913	0.25104	0.0251731
ALM004	I3493	109889	28056	0.25531	0.000783055							ALM018BAS017	22634	0.25104	0.0251731
ALM004	I3494	224964	57147	0.25403	0.0108062							ALM031ALM049	29222	0.25104	0.0251731
ALM004	I3756	200038	50992	0.25491	0.00391527							ALM028ALM079	72060	0.25104	0.0251731
ALM004	I3997	265913	67821	0.25505	0.002819							FAL001PUC001	16148	0.25105	0.0250944
ALM004	I4558	206259	53006	0.25699	-0.0123723							BAS003ALM071	27285	0.25105	0.0250944
ALM004	I4559	118697	30337	0.25558	-0.00133119							ALM051ALM071	220070	0.25105	0.0250944
ALM004	I4560	260724	66662	0.25568	-0.00211425							ALM025ZAP001	4855	0.25108	0.0248584
ALM004	I4561	263494	66584	0.2527	0.0212208							ALM024BAS003	11128	0.25108	0.0248584
ALM004	I4562	236064	60331	0.25557	-0.00125289							LOT001ALM077	23917	0.25108	0.0248584
ALM004	I4563	144475	36760	0.25444	0.00759563							ALM028BAS026	94076	0.25108	0.0248584
ALM004	I6470	215763	55165	0.25567	-0.00203594							ALM018ALM079	37943	0.25109	0.0247797
ALM004	I6618	163554	41436	0.25335	0.0161309							ALM003BAS017	39233	0.25109	0.0247797
ALM004	I7162	111678	28338	0.25375	0.0129987							ALM042CMO003	98280	0.25109	0.0247797
ALM004	I7689	4464	1185	0.26546	-0.078697							CMO001ALM077	83711	0.2511	0.0247011
ALM004	I7691	26826	6888	0.25677	-0.0106495							ALM004ALM071	115761	0.2511	0.0247011
ALM004	I7692	20409	5209	0.25523	0.0014095							ALM001ALM054	17347	0.25111	0.0246224
ALM004	I8045	10677	2736	0.25625	-0.00657766							ALM028ALM044	53387	0.25111	0.0246224
ALM004	I8136	181360	46001	0.25364	0.0138601							ALM046ALM069	70763	0.25111	0.0246224
ALM004	I8144	30822	7898	0.25625	-0.00657766							ALM058ALM071	223231	0.25111	0.0246224
ALM004	I8570	81886	20742	0.2533	0.0165225							ALM049MMI004	9601	0.25112	0.0245437
ALM004	I8571	12151	3119	0.25669	-0.0100231							ALM002ALM048	73751	0.25113	0.0244651
ALM004	LHO001	235275	59654	0.25355	0.0145648							LHO002ALM079	81381	0.25113	0.0244651
ALM004	LHO002	239074	60384	0.25257	0.0222388							ALM051ALM037	12459	0.25114	0.0243864
ALM004	LHO003	226001	57310	0.25358	0.0143299							ALM041ALM079	78901	0.25114	0.0243864
ALM004	LOT001	35846	9076	0.25319	0.0173838							ALM034BAS026	95107	0.25114	0.0243864
ALM004	MDP001	47468	11791	0.2484	0.0548921							ALM057ALM075	139046	0.25114	0.0243864
ALM004	MDP002	133916	33685	0.25154	0.0303042							ALM067ALM073	25784	0.25116	0.0242291
ALM004	MDP003	68501	17366	0.25351	0.014878							MDP001ALM087	43876	0.25116	0.0242291
ALM004	MIV001	72202	18417	0.25508	0.00258408							ALM004ALM040	100950	0.25116	0.0242291
ALM004	MMI002	4647	1234	0.26555	-0.0794017							ALM076ALM037	13903	0.25117	0.0241504
ALM004	MMI003	4655	1168	0.25091	0.0352375							CMO003MDP002	64184	0.25117	0.0241504
ALM004	MMI004	26553	6627	0.24958	0.0456521							ALM049ALM081	80412	0.25117	0.0241504
ALM004	pir001.SG	39659	9907	0.2498	0.0439294							ALM043ALM087	99626	0.25117	0.0241504
ALM004	PLZ001	240683	60874	0.25292	0.0194981							ALM030ALM062	25117	0.25118	0.0240717
ALM004	PUC001	237337	60313	0.25412	0.0101014							BAS026ALM075	53535	0.25118	0.0240717
ALM004	PUC002	239253	60647	0.25348	0.015113							ALM055ALM045	4618	0.25119	0.0239931
ALM004	PUC003	229070	58049	0.25341	0.0156611							ALM048ALM070	18942	0.25119	0.0239931
ALM004	PUC004	231916	58689	0.25306	0.0184018							ALM049BAS023	67543	0.25119	0.0239931
ALM004	VAD001	192904	49006	0.25404	0.0107278							ALM051CMO003	88493	0.2512	0.0239144
ALM004	VAD002	33146	8516	0.25692	-0.0118241							CMO003ALM067	92552	0.2512	0.0239144
ALM004	VAD003	11645	3005	0.25805	-0.0206726							ALM043ALM080	251116	0.2512	0.0239144
ALM004	VAD004	94378	24025	0.25456	0.00665596							ALM047FAL002	7221	0.25121	0.0238357
ALM004	VAD005	141904	35734	0.25182	0.0281117							ALM030ALM055	37562	0.25121	0.0238357
ALM004	ZAP001	3587	924	0.2576	-0.0171489							ALM001ALM057	191899	0.25121	0.0238357
ALM004	ZAP002	211044	54383	0.25769	-0.0178536							ALM088ALM079	58792	0.25122	0.0237571
ALM006	ALM007.B	394706	100541	0.25472	0.00540308							ALM018ALM043	110772	0.25122	0.0237571
ALM006	ALM008	574543	145849	0.25385	0.0122157							ALM043CMO001	132126	0.25122	0.0237571
ALM006	ALM014	135702	34299	0.25275	0.0208293							ALM069ALM037	11129	0.25124	0.0235997
ALM006	ALM015	524967	133141	0.25362	0.0140167							LOT001ALM076	76623	0.25124	0.0235997
ALM006	ALM016	635109	160154	0.25217	0.025371							ALM018ALM055	116837	0.25125	0.0235211
ALM006	ALM017	623830	158597	0.25423	0.00924005							ALM014ALM057	65933	0.25126	0.0234424
ALM006	ALM018	249818	63333	0.25352	0.0147997							ALM018ALM052	69083	0.25126	0.0234424
ALM006	ALM019	641742	162927	0.25388	0.0119807							ALM057ALM087	109211	0.25126	0.0234424
ALM006	ALM020	518500	131480	0.25358	0.0143299							ALM019ALM052	162559	0.25126	0.0234424
ALM006	ALM021	571726	144751	0.25318	0.0174621							MMI004ALM076	55534	0.25127	0.0233638
ALM006	ALM024	113550	28848	0.25406	0.0105712							ALM048BAS027	68051	0.25128	0.0232851
ALM006	ALM025	330577	83694	0.25318	0.0174621							ALM014ALM076	120484	0.25128	0.0232851
ALM006	ALM026	417853	105918	0.25348	0.015113							ALM024ALM049	17075	0.2513	0.0231278
ALM006	ALM027	112555	28513	0.25333	0.0162875							ALM032LHO001	348282	0.25131	0.0230491
ALM006	ALM028	511535	129575	0.25331	0.0164441							BAS018MMI003	3983	0.25132	0.0229704
ALM006	ALM029	314696	79929	0.25399	0.0111194							ALM049BAS027	55845	0.25132	0.0229704
ALM006	ALM030	77933	19868	0.25494	0.00368036							ALM046PUC003	94198	0.25132	0.0229704
ALM006	ALM031	211012	53586	0.25395	0.0114326							ALM021ALM071	260057	0.25132	0.0229704
ALM006	ALM032	363019	91796	0.25287	0.0198896							ALM046ALM007.B	67008	0.25133	0.0228918
ALM006	ALM034	524523	132867	0.25331	0.0164441							BAS027CMO003	75310	0.25133	0.0228918
ALM006	ALM035	528008	133187	0.25224	0.0248228							ALM087ALM037	6167	0.25134	0.0228131
ALM006	ALM036	494200	125732	0.25442	0.00775224							ALM048ALM069	72335	0.25134	0.0228131
ALM006	ALM037	15475	3834	0.24775	0.059982							ALM076ALM073	28419	0.25135	0.0227344
ALM006	ALM038	304828	77065	0.25281	0.0203594							ALM046ALM077	28618	0.25135	0.0227344
ALM006	ALM039	508305	129302	0.25438	0.00806546							ALM014LOT001	19999	0.25136	0.0226558
ALM006	ALM040	243939	61932	0.25388	0.0119807							ALM052ALM071	77354	0.25136	0.0226558
ALM006	ALM041	583029	147869	0.25362	0.0140167							ALM047MMI002	6031	0.25137	0.0225771
ALM006	ALM042	536177	136197	0.25401	0.0109628							ALM080ALM045	9253	0.25138	0.0224984
ALM006	ALM043	257432	65170	0.25315	0.017697							ALM040BAS017	21537	0.25138	0.0224984
ALM006	ALM044	62894	16112	0.25618	-0.00602952							ALM029BAS003	29795	0.25138	0.0224984
ALM006	ALM045	9414	2421	0.25717	-0.0137818							BAS003ALM076	48977	0.25138	0.0224984
ALM006	ALM046	100376	25467	0.25372	0.0132336							BAS026ALM067	90191	0.25138	0.0224984
ALM006	ALM047	322849	82224	0.25468	0.0057163							ALM015ALM057	249373	0.25138	0.0224984
ALM006	ALM048	100105	25016	0.2499	0.0431463							ALM087ALM075	108893	0.25139	0.0224198
ALM006	ALM049	80872	20536	0.25393	0.0115892							ALM021ALM055	248936	0.25139	0.0224198
ALM006	ALM050	565861	143458	0.25352	0.0147997							ALM020MMI004	54046	0.2514	0.0223411
ALM006	ALM051	470162	118972	0.25304	0.0185584							ALM021ALM079	78537	0.2514	0.0223411
ALM006	ALM052	156630	39456	0.25191	0.0274069							ALM018ALM031	88430	0.2514	0.0223411
ALM006	ALM053	415371	105418	0.25379	0.0126855							ALM035ALM071	244118	0.2514	0.0223411
ALM006	ALM054	26727	6778	0.2536	0.0141733							ALM014ALM045	2311	0.25141	0.0222624
ALM006	ALM055	266602	67367	0.25269	0.0212991							FAL001ALM078	8679	0.25141	0.0222624
ALM006	ALM056.AB	138008	35058	0.25403	0.0108062							BAS027CMO001	195052	0.25142	0.0221838
ALM006	ALM057	289048	73064	0.25277	0.0206726							FAL001ALM058	13121	0.25143	0.0221051
ALM006	ALM058	468346	117921	0.25178	0.0284249							ALM031BAS026	39395	0.25143	0.0221051
ALM006	ALM060	611154	156026	0.2553	0.00086136							ALM052ALM053	112146	0.25143	0.0221051
ALM006	ALM062	173123	44238	0.25553	-0.000939666							ALM001ALM087	150467	0.25143	0.0221051
ALM006	ALM063	483990	123245	0.25464	0.00602952							ALM001ALM071	187929	0.25143	0.0221051
ALM006	ALM064	555521	141088	0.25397	0.011276							CMO003ALM078	61773	0.25144	0.0220264
ALM006	ALM067	492938	125086	0.25376	0.0129204							ALM040CMO001	123864	0.25144	0.0220264
ALM006	ALM068	560027	141434	0.25255	0.0223954							ALM039ALM048	85447	0.25145	0.0219478
ALM006	ALM069	419039	106636	0.25448	0.00728241							ALM040ALM071	118057	0.25145	0.0219478
ALM006	ALM070	101696	25880	0.25448	0.00728241							ALM047FAL001	9059	0.25146	0.0218691
ALM006	ALM071	278067	70596	0.25388	0.0119807							ALM028CMO001	253151	0.25146	0.0218691
ALM006	ALM073	31641	8096	0.25587	-0.00360205							ALM030ALM070	14809	0.25147	0.0217904
ALM006	ALM075	287699	72528	0.2521	0.0259191							ALM052ALM078	80955	0.25147	0.0217904
ALM006	ALM076	543413	138150	0.25423	0.00924005							ALM046ALM062	30412	0.25148	0.0217118
ALM006	ALM077	156964	39862	0.25396	0.0113543							ALM021ALM049	75764	0.25148	0.0217118
ALM006	ALM078	299383	75725	0.25294	0.0193415							CMO001ALM071	141850	0.25148	0.0217118
ALM006	ALM079	82974	20815	0.25086	0.035629							FAL001ALM080	16430	0.25149	0.0216331
ALM006	ALM080	600057	152840	0.25471	0.00548138							ALM040ALM044	26653	0.25149	0.0216331
ALM006	ALM081	620734	157883	0.25435	0.00830038							ALM004ALM049	35306	0.25149	0.0216331
ALM006	ALM084	553766	141151	0.25489	0.00407188							ALM021ALM044	58584	0.25149	0.0216331
ALM006	ALM086	497494	126657	0.25459	0.00642105							ALM002ALM052	113063	0.25149	0.0216331
ALM006	ALM087	223058	56632	0.25389	0.0119024							ALM055PUC001	258490	0.25149	0.0216331
ALM006	ALM088	414709	105478	0.25434	0.00837869							ALM052BAS014	6978	0.2515	0.0215544
ALM006	ATP9.SG	289708	74799	0.25819	-0.0217689							BAS014BAS018	9507	0.2515	0.0215544
ALM006	BAS002	500966	127010	0.25353	0.0147214							ALM027ALM062	34775	0.2515	0.0215544
ALM006	BAS003	54664	13819	0.2528	0.0204377							BAS003CBR004	52477	0.2515	0.0215544
ALM006	BAS006	4024	1003	0.24925	0.0482362							ALM049ALM007.B	55908	0.2515	0.0215544
ALM006	BAS014	25890	6613	0.25543	-0.000156611							ALM043ALM081	257567	0.2515	0.0215544
ALM006	BAS017	48154	12192	0.25319	0.0173838							ALM028MMI003	9415	0.25151	0.0214758
ALM006	BAS018	214788	54584	0.25413	0.0100231							LHO001ALM037	14926	0.25151	0.0214758
ALM006	BAS022	555559	141255	0.25426	0.00900513							ALM046ALM048	17673	0.25151	0.0214758
ALM006	BAS023	488461	123682	0.25321	0.0172272							ALM053ALM087	158850	0.25151	0.0214758
ALM006	BAS024	557406	142029	0.2548	0.00477663							ALM043ALM068	238245	0.25151	0.0214758
ALM006	BAS025	470588	118975	0.25282	0.0202811							ALM020MDP001	94641	0.25152	0.0213971
ALM006	BAS026	109129	27583	0.25276	0.0207509							ALM004ALM025	136622	0.25152	0.0213971
ALM006	BAS027	390005	98665	0.25298	0.0190282							ALM001ALM040	163320	0.25152	0.0213971
ALM006	CBR001	14340	3701	0.25809	-0.0209859							CBR004MMI002	10484	0.25153	0.0213184
ALM006	CBR004	590882	150637	0.25494	0.00368036							CMO001CMO003	59965	0.25153	0.0213184
ALM006	CMO001	296103	74994	0.25327	0.0167574							ALM052ALM068	143668	0.25153	0.0213184
ALM006	CMO002	199881	50606	0.25318	0.0174621							ALM032ALM035	317025	0.25153	0.0213184
ALM006	CMO003	111509	28068	0.25171	0.028973							BAS025CMO003	88416	0.25154	0.0212398
ALM006	esp005.SG	611611	157114	0.25689	-0.0115892							ALM008ALM048	94204	0.25154	0.0212398
ALM006	FAL001	16826	4286	0.25472	0.00540308							ALM004MDP002	133916	0.25154	0.0212398
ALM006	FAL002	13408	3451	0.25738	-0.0154262							ALM019ALM057	299296	0.25154	0.0212398
ALM006	I10939	286683	73935	0.2579	-0.0194981							ALM052ALM077	45657	0.25155	0.0211611
ALM006	I10940	28958	7522	0.25976	-0.0340629							ALM014CMO001	68253	0.25155	0.0211611
ALM006	I10941	375614	96364	0.25655	-0.00892682							ALM001CMO002	136120	0.25155	0.0211611
ALM006	I12208	668435	170606	0.25523	0.0014095							ALM021ALM043	238805	0.25155	0.0211611
ALM006	I12209	681196	173472	0.25466	0.00587291							ALM016ALM019	668427	0.25155	0.0211611
ALM006	I12809	45303	11722	0.25875	-0.026154							ALM014MMI003	2556	0.25156	0.0210824
ALM006	I12855	20101	5148	0.25611	-0.00548138							ALM034ALM054	23545	0.25156	0.0210824
ALM006	I1310	356433	91242	0.25599	-0.00454172							ALM048CMO002	36488	0.25156	0.0210824
ALM006	I1311	4738	1262	0.26636	-0.0857445							BAS003ALM063	43986	0.25156	0.0210824
ALM006	I1836	249698	64100	0.25671	-0.0101797							ALM048BAS023	82712	0.25156	0.0210824
ALM006	I1840	517040	131910	0.25513	0.00219255							ALM041ALM053	396042	0.25156	0.0210824
ALM006	I1977	96600	24656	0.25524	0.00133119							ALM032BAS014	15872	0.25158	0.0209251
ALM006	I1982	11823	2983	0.2523	0.024353							ALM031ALM048	36004	0.25158	0.0209251
ALM006	I2469	79403	20550	0.25881	-0.0266239							ALM049ALM068	75104	0.25158	0.0209251
ALM006	I2470	359014	92306	0.25711	-0.0133119							ALM046ALM050	93382	0.25158	0.0209251
ALM006	I2471	166912	42858	0.25677	-0.0106495							BAS002BAS003	45503	0.25159	0.0208464
ALM006	I2472	128924	32612	0.25296	0.0191848							ALM001ALM079	57537	0.25159	0.0208464
ALM006	I3490	178591	45274	0.25351	0.014878							ALM025BAS014	14201	0.2516	0.0207678
ALM006	I3491	76251	19653	0.25774	-0.0182452							ALM047MMI004	34476	0.2516	0.0207678
ALM006	I3492	106639	27082	0.25396	0.0113543							ALM001ALM052	106258	0.2516	0.0207678
ALM006	I3493	256831	65483	0.25497	0.00344544							ALM021ALM052	146635	0.2516	0.0207678
ALM006	I3494	563448	143285	0.2543	0.00869191							ALM055ALM079	40439	0.25161	0.0206891
ALM006	I3756	495905	126124	0.25433	0.00845699							MDP001ALM071	54687	0.25161	0.0206891
ALM006	I3997	686734	175865	0.25609	-0.00532477							ALM034ALM087	194307	0.25161	0.0206891
ALM006	I4558	516286	132486	0.25661	-0.00939666							ALM004ALM020	208909	0.25161	0.0206891
ALM006	I4559	291918	74434	0.25498	0.00336714							ALM048ALM077	30415	0.25162	0.0206104
ALM006	I4560	667010	170980	0.25634	-0.00728241							ALM046BAS003	9645	0.25163	0.0205318
ALM006	I4561	676670	172236	0.25453	0.00689088							ALM048LOT001	15173	0.25163	0.0205318
ALM006	I4562	589558	151369	0.25675	-0.0104929							ALM039ALM049	69447	0.25163	0.0205318
ALM006	I4563	350508	89772	0.25612	-0.00555969							ALM040ALM043	108438	0.25163	0.0205318
ALM006	I6470	542237	138772	0.25592	-0.00399358							CMO002ALM076	176699	0.25163	0.0205318
ALM006	I6618	402908	103402	0.25664	-0.00963157							ALM036ALM041	470925	0.25163	0.0205318
ALM006	I7162	279895	71766	0.2564	-0.00775224							ALM014ALM044	14687	0.25165	0.0203744
ALM006	I7689	10781	2723	0.25257	0.0222388							BAS017LHO003	45392	0.25165	0.0203744
ALM006	I7691	66412	17123	0.25783	-0.0189499							ALM046ALM084	92316	0.25165	0.0203744
ALM006	I7692	49332	12722	0.25789	-0.0194198							CMO003ALM060	109014	0.25165	0.0203744
ALM006	I8045	26273	6632	0.25243	0.023335							ALM043ALM067	209924	0.25165	0.0203744
ALM006	I8136	456913	116349	0.25464	0.00602952							CMO003ALM037	3310	0.25166	0.0202958
ALM006	I8144	78533	20107	0.25603	-0.00485494							ALM001MMI004	42700	0.25166	0.0202958
ALM006	I8570	198723	50631	0.25478	0.00493324							ALM029ALM079	45145	0.25166	0.0202958
ALM006	I8571	30040	7665	0.25516	0.00195764							ALM055BAS018	103895	0.25166	0.0202958
ALM006	LHO001	592360	150259	0.25366	0.0137035							CMO001ALM068	273092	0.25166	0.0202958
ALM006	LHO002	602653	152770	0.2535	0.0149563							ALM002LOT001	61815	0.25167	0.0202171
ALM006	LHO003	566509	143758	0.25376	0.0129204							ALM040ALM055	114249	0.25167	0.0202171
ALM006	LOT001	85925	21808	0.2538	0.0126072							ALM018BAS002	207028	0.25167	0.0202171
ALM006	MDP001	107534	27242	0.25333	0.0162875							ALM050ALM055	249391	0.25167	0.0202171
ALM006	MDP002	325716	82486	0.25325	0.016914							ALM025ALM036	268435	0.25167	0.0202171
ALM006	MDP003	161378	41127	0.25485	0.00438511							ALM001PUC003	370074	0.25167	0.0202171
ALM006	MIV001	172471	43957	0.25487	0.0042285							PUC002PUC004	569551	0.25167	0.0202171
ALM006	MMI002	11061	2801	0.25323	0.0170706							ALM052BAS017	14578	0.25168	0.0201385
ALM006	MMI003	11218	2896	0.25816	-0.021534							ALM032CMO003	70212	0.25168	0.0201385
ALM006	MMI004	62068	15768	0.25404	0.0107278							ALM050ALM058	434235	0.25168	0.0201385
ALM006	pir001.SG	103149	25888	0.25098	0.0346893							BAS026ALM068	100578	0.25169	0.0200598
ALM006	PLZ001	606661	154084	0.25399	0.0111194							ALM043ALM078	134613	0.25169	0.0200598
ALM006	PUC001	599114	152088	0.25385	0.0122157							ALM038ALM046	52359	0.2517	0.0199811
ALM006	PUC002	603389	153525	0.25444	0.00759563							ALM052ALM045	2785	0.25171	0.0199025
ALM006	PUC003	573006	145557	0.25402	0.0108845							ALM046ALM054	4545	0.25171	0.0199025
ALM006	PUC004	582967	147387	0.25282	0.0202811							MMI002ALM060	10985	0.25171	0.0199025
ALM006	VAD001	476709	121531	0.25494	0.00368036							ALM014ALM047	73226	0.25171	0.0199025
ALM006	VAD002	79416	20286	0.25544	-0.000234916							ALM024PUC004	107389	0.25171	0.0199025
ALM006	VAD003	27976	7247	0.25904	-0.0284249							ALM006CMO003	111509	0.25171	0.0199025
ALM006	VAD004	229746	58507	0.25466	0.00587291							ALM018ALM035	216997	0.25171	0.0199025
ALM006	VAD005	335603	85184	0.25382	0.0124506							ALM043ALM064	232876	0.25171	0.0199025
ALM006	ZAP001	8482	2220	0.26173	-0.0494891							ALM014CMO002	46536	0.25172	0.0198238
ALM006	ZAP002	519073	133982	0.25812	-0.0212208							CMO001ALM075	143505	0.25172	0.0198238
ALM007.B	ALM037	10530	2726	0.25888	-0.027172							ALM004ALM028	207311	0.25172	0.0198238
ALM007.B	ALM045	6588	1630	0.24742	0.0625661							ALM035BAS017	42582	0.25173	0.0197451
ALM007.B	ALM056.AB	93798	24077	0.25669	-0.0100231							ALM003LOT001	66917	0.25173	0.0197451
ALM007.B	ALM058	309435	79104	0.25564	-0.00180103							ALM064ALM079	75596	0.25173	0.0197451
ALM007.B	ALM060	391563	99151	0.25322	0.0171489							ALM087ALM058	177985	0.25173	0.0197451
ALM007.B	ALM062	117298	29667	0.25292	0.0194981							ALM015ALM087	194953	0.25173	0.0197451
ALM007.B	ALM063	315113	80832	0.25652	-0.00869191							BAS003BAS026	11043	0.25174	0.0196665
ALM007.B	ALM064	359001	92225	0.25689	-0.0115892							ALM019CMO002	204138	0.25175	0.0195878
ALM007.B	ALM067	321032	81899	0.25511	0.00234916							ALM055BAS025	210225	0.25175	0.0195878
ALM007.B	ALM068	361079	91616	0.25373	0.0131553							ALM019ALM055	276928	0.25175	0.0195878
ALM007.B	ALM069	276398	70673	0.25569	-0.00219255							ALM018MMI004	28027	0.25176	0.0195091
ALM007.B	ALM070	68535	17671	0.25784	-0.0190282							ALM001BAS017	34044	0.25176	0.0195091
ALM007.B	ALM071	186982	47267	0.25279	0.020516							ALM046ALM058	80534	0.25176	0.0195091
ALM007.B	ALM073	21113	5358	0.25378	0.0127638							BAS025BAS026	86278	0.25176	0.0195091
ALM007.B	ALM075	189187	48498	0.25635	-0.00736071							ALM035ALM043	224641	0.25176	0.0195091
ALM007.B	ALM076	353590	90055	0.25469	0.00563799							ALM014MMI004	15125	0.25177	0.0194305
ALM007.B	ALM077	108580	27868	0.25666	-0.00978818							ALM021BAS003	51324	0.25177	0.0194305
ALM007.B	ALM078	198905	50441	0.25359	0.0142516							ALM027ALM071	55269	0.25177	0.0194305
ALM007.B	ALM079	57308	14687	0.25628	-0.00681258							ALM008ALM014	127065	0.25177	0.0194305
ALM007.B	ALM080	385413	98189	0.25476	0.00508986							ALM004ALM021	227824	0.25177	0.0194305
ALM007.B	ALM081	398165	101095	0.2539	0.0118241							ALM084BAS006	3654	0.25178	0.0193518
ALM007.B	ALM084	360448	92511	0.25666	-0.00978818							ALM064ALM037	14012	0.25178	0.0193518
ALM007.B	ALM086	325030	83110	0.2557	-0.00227086							ALM006ALM058	468346	0.25178	0.0193518
ALM007.B	ALM087	150724	38144	0.25307	0.0183235							ALM027ALM052	31427	0.25179	0.0192731
ALM007.B	ALM088	272045	69374	0.25501	0.00313222							ALM018ALM024	49550	0.25179	0.0192731
ALM007.B	ATP9.SG	184885	47718	0.2581	-0.0210642							CMO001LHO003	275983	0.25179	0.0192731
ALM007.B	BAS006	2662	654	0.24568	0.0761912							ALM001ALM050	363230	0.25179	0.0192731
ALM007.B	esp005.SG	390660	101587	0.26004	-0.0362554							ALM019BAS027	407195	0.25179	0.0192731
ALM007.B	I10939	190689	49642	0.26033	-0.0385263							FAL001ALM088	11775	0.2518	0.0191945
ALM007.B	I10940	20104	5272	0.26224	-0.0534826							ALM038ALM055	139830	0.2518	0.0191945
ALM007.B	I10941	249277	64204	0.25756	-0.0168357							ALM004ALM017	246593	0.2518	0.0191945
ALM007.B	I12208	425901	108738	0.25531	0.000783055							ALM068ALM045	8788	0.25182	0.0190371
ALM007.B	I12209	432035	110364	0.25545	-0.000313222							ALM048ALM062	32086	0.25182	0.0190371
ALM007.B	I12809	30233	7823	0.25876	-0.0262323							ALM004ALM032	148233	0.25182	0.0190371
ALM007.B	I12855	13206	3362	0.25458	0.00649935							ALM043PLZ001	253017	0.25182	0.0190371
ALM007.B	I1310	234709	60304	0.25693	-0.0119024							ALM047CMO003	62638	0.25183	0.0189585
ALM007.B	I1311	3180	833	0.26195	-0.0512118							ALM049BAS002	67475	0.25183	0.0189585
ALM007.B	I1836	166092	42637	0.25671	-0.0101797							ALM027ALM034	97172	0.25183	0.0189585
ALM007.B	I1840	331022	84887	0.25644	-0.00806546							ALM014BAS025	105365	0.25183	0.0189585
ALM007.B	I1977	63206	16066	0.25418	0.00963157							BAS018ALM076	193194	0.25183	0.0189585
ALM007.B	I1982	7590	1914	0.25217	0.025371							BAS017CMO002	18047	0.25184	0.0188798
ALM007.B	I2469	52385	13515	0.25799	-0.0202028							ALM053MDP001	78339	0.25184	0.0188798
ALM007.B	I2470	239342	62464	0.26098	-0.0436161							ALM041ALM057	274934	0.25184	0.0188798
ALM007.B	I2471	111422	28417	0.25504	0.0028973							ALM052FAL001	4598	0.25185	0.0188011
ALM007.B	I2472	86460	22215	0.25694	-0.0119807							ALM019BAS026	112774	0.25185	0.0188011
ALM007.B	I3490	117412	30285	0.25794	-0.0198113							ALM049BAS024	74858	0.25186	0.0187225
ALM007.B	I3491	49940	12880	0.25791	-0.0195764							ALM018PUC001	242449	0.25186	0.0187225
ALM007.B	I3492	68762	17709	0.25754	-0.0166791							ALM001PUC004	374535	0.25186	0.0187225
ALM007.B	I3493	173329	44697	0.25787	-0.0192631							CMO003PLZ001	110176	0.25187	0.0186438
ALM007.B	I3494	360887	92429	0.25612	-0.00555969							ALM055BAS027	179168	0.25187	0.0186438
ALM007.B	I3756	320134	82151	0.25661	-0.00939666							ALM028ALM071	237445	0.25187	0.0186438
ALM007.B	I3997	438862	112410	0.25614	-0.0057163							ALM032ALM043	159006	0.25188	0.0185651
ALM007.B	I4558	332438	85967	0.2586	-0.0249794							ALM001ALM051	306991	0.25188	0.0185651
ALM007.B	I4559	190892	48989	0.25663	-0.00955327							ALM049ALM063	65739	0.25189	0.0184865
ALM007.B	I4560	425207	108703	0.25565	-0.00187933							CMO003PUC003	105724	0.25189	0.0184865
ALM007.B	I4561	429797	110389	0.25684	-0.0111977							ALM051ALM055	212026	0.2519	0.0184078
ALM007.B	I4562	377348	96111	0.2547	0.00555969							ALM043LHO002	251479	0.2519	0.0184078
ALM007.B	I4563	230092	59394	0.25813	-0.0212991							ALM014CBR001	3410	0.25191	0.0183291
ALM007.B	I6470	347398	88899	0.2559	-0.00383697							ALM046ALM068	91351	0.25191	0.0183291
ALM007.B	I6618	262117	66924	0.25532	0.000704749							ALM047ALM057	155221	0.25191	0.0183291
ALM007.B	I7162	182145	46616	0.25593	-0.00407188							ALM006ALM052	156630	0.25191	0.0183291
ALM007.B	I7689	7180	1855	0.25836	-0.0231001							ALM001ALM043	173386	0.25191	0.0183291
ALM007.B	I7691	43297	11171	0.25801	-0.0203594							ALM076ALM071	250746	0.25191	0.0183291
ALM007.B	I7692	33564	8590	0.25593	-0.00407188							CMO001ALM060	291090	0.25191	0.0183291
ALM007.B	I8045	17506	4347	0.24831	0.0555969							ALM017ALM045	9511	0.25192	0.0182505
ALM007.B	I8136	295908	75655	0.25567	-0.00203594							ALM057CMO003	57442	0.25192	0.0182505
ALM007.B	I8144	50783	12871	0.25345	0.0153479							ALM001ALM047	213417	0.25192	0.0182505
ALM007.B	I8570	130108	33650	0.25863	-0.0252144							ALM017ALM048	100794	0.25193	0.0181718
ALM007.B	I8571	19479	4914	0.25227	0.0245879							ALM003ALM071	219418	0.25193	0.0181718
ALM007.B	MIV001	114480	29384	0.25667	-0.00986649							ALM043ALM069	181702	0.25194	0.0180931
ALM007.B	pir001.SG	66772	16745	0.25078	0.0362554							ALM014ALM037	3715	0.25195	0.0180145
ALM007.B	VAD001	309649	79177	0.2557	-0.00227086							ALM049ALM086	67353	0.25196	0.0179358
ALM007.B	VAD002	52291	13405	0.25635	-0.00736071							ALM018CMO001	127961	0.25196	0.0179358
ALM007.B	VAD003	18440	4799	0.26025	-0.0378998							ALM015CMO002	172548	0.25196	0.0179358
ALM007.B	VAD004	149788	38545	0.25733	-0.0150347							ALM028ALM087	189928	0.25196	0.0179358
ALM007.B	VAD005	222713	57057	0.25619	-0.00610783							ALM002ALM055	192385	0.25196	0.0179358
ALM008	ALM007.B	369273	95002	0.25727	-0.0145648							ALM055ALM076	240384	0.25196	0.0179358
ALM008	ALM014	127065	31991	0.25177	0.0285032							ALM043PUC004	243691	0.25196	0.0179358
ALM008	ALM015	489098	124745	0.25505	0.002819							ALM025ALM075	159205	0.25197	0.0178571
ALM008	ALM016	590221	150062	0.25425	0.00908343							ALM004ALM035	211568	0.25197	0.0178571
ALM008	ALM017	579030	147683	0.25505	0.002819							ALM004ALM024	47825	0.25198	0.0177785
ALM008	ALM018	234352	59514	0.25395	0.0114326							ALM046LHO002	97752	0.25198	0.0177785
ALM008	ALM019	595848	151812	0.25478	0.00493324							ALM018ALM040	105065	0.25198	0.0177785
ALM008	ALM020	483683	122743	0.25377	0.0128421							ALM043ALM057	128157	0.25198	0.0177785
ALM008	ALM021	531723	135141	0.25416	0.00978818							ALM001ALM053	273875	0.25198	0.0177785
ALM008	ALM024	106850	27377	0.25622	-0.00634274							ALM050ALM054	25699	0.25199	0.0176998
ALM008	ALM025	309621	78947	0.25498	0.00336714							ALM039BAS003	46034	0.25199	0.0176998
ALM008	ALM026	390681	99691	0.25517	0.00187933							ALM003BAS026	86911	0.25199	0.0176998
ALM008	ALM027	105688	27073	0.25616	-0.00587291							ALM043ALM050	239422	0.25199	0.0176998
ALM008	ALM028	477029	121428	0.25455	0.00673427							BAS027PUC003	365593	0.25199	0.0176998
ALM008	ALM029	294362	75409	0.25618	-0.00602952							ALM046ALM075	48346	0.252	0.0176211
ALM008	ALM030	73404	18702	0.25478	0.00493324							ALM049BAS025	64762	0.252	0.0176211
ALM008	ALM031	197544	50455	0.25541	0							PUC002ALM045	9329	0.25201	0.0175425
ALM008	ALM032	339832	86660	0.25501	0.00313222							BAS018MMI004	24749	0.25201	0.0175425
ALM008	ALM034	488755	125383	0.25654	-0.00884852							ALM025ALM052	89512	0.25201	0.0175425
ALM008	ALM035	491801	125399	0.25498	0.00336714							ALM043BAS024	235474	0.25201	0.0175425
ALM008	ALM036	460626	117890	0.25593	-0.00407188							ALM044ALM073	3468	0.25202	0.0174638
ALM008	ALM037	14583	3720	0.25509	0.00250578							ALM018BAS027	166000	0.25202	0.0174638
ALM008	ALM038	285434	72638	0.25448	0.00728241							ALM019BAS017	49204	0.25203	0.0173851
ALM008	ALM039	474336	121146	0.2554	7.83055e-05							ALM027CMO001	57827	0.25203	0.0173851
ALM008	ALM040	228776	58382	0.25519	0.00172272							ALM014ALM032	83265	0.25203	0.0173851
ALM008	ALM041	541899	138722	0.25599	-0.00454172							ALM003FAL002	10542	0.25204	0.0173065
ALM008	ALM042	499691	127125	0.25441	0.00783055							ALM052CMO002	55385	0.25204	0.0173065
ALM008	ALM043	241446	61267	0.25375	0.0129987							ALM004ALM051	190458	0.25204	0.0173065
ALM008	ALM044	58910	14931	0.25345	0.0153479							ALM054ALM067	21539	0.25205	0.0172278
ALM008	ALM045	8905	2251	0.25278	0.0205943							MDP001ALM056.AB	29954	0.25205	0.0172278
ALM008	ALM046	93889	24069	0.25636	-0.00743902							ALM020BAS017	42828	0.25205	0.0172278
ALM008	ALM047	302341	77518	0.25639	-0.00767394							BAS026ALM071	53716	0.25205	0.0172278
ALM008	ALM048	94204	23696	0.25154	0.0303042							ALM067ALM079	69152	0.25205	0.0172278
ALM008	ALM049	76410	19347	0.2532	0.0173055							MMI003ALM080	10914	0.25206	0.0171492
ALM008	ALM050	527169	135289	0.25663	-0.00955327							ALM047BAS026	61053	0.25206	0.0171492
ALM008	ALM051	438563	111177	0.2535	0.0149563							ALM049ALM076	72842	0.25207	0.0170705
ALM008	ALM052	146857	37334	0.25422	0.00931835							ALM044BAS003	6121	0.25208	0.0169918
ALM008	ALM053	388250	98272	0.25312	0.017932							ALM048ALM057	51179	0.25208	0.0169918
ALM008	ALM054	25006	6432	0.25722	-0.0141733							ALM035CMO003	97395	0.25208	0.0169918
ALM008	ALM055	250389	63382	0.25313	0.0178536							ALM051ALM052	124526	0.25208	0.0169918
ALM008	ALM056.AB	129735	33189	0.25582	-0.00321052							ALM001ALM007.B	261297	0.25208	0.0169918
ALM008	ALM057	270515	68973	0.25497	0.00344544							ALM039ALM055	225301	0.25209	0.0169132
ALM008	ALM058	437787	111583	0.25488	0.00415019							ALM042BAS006	3570	0.2521	0.0168345
ALM008	ALM060	567263	145002	0.25562	-0.00164441							ALM014ALM079	19921	0.2521	0.0168345
ALM008	ALM062	162955	41555	0.25501	0.00313222							ALM042ALM054	24232	0.2521	0.0168345
ALM008	ALM063	450969	115161	0.25536	0.000391527							CMO002CMO003	41745	0.2521	0.0168345
ALM008	ALM064	516680	131525	0.25456	0.00665596							ALM002ALM004	175677	0.2521	0.0168345
ALM008	ALM067	460001	117165	0.25471	0.00548138							ALM034ALM047	280118	0.2521	0.0168345
ALM008	ALM068	521016	132722	0.25474	0.00524647							ALM006ALM075	287699	0.2521	0.0168345
ALM008	ALM069	391156	100305	0.25643	-0.00798716							FAL001ALM077	4744	0.25211	0.0167558
ALM008	ALM070	95491	24414	0.25567	-0.00203594							PUC003ALM037	14561	0.25211	0.0167558
ALM008	ALM071	260814	66101	0.25344	0.0154262							CMO001ALM076	263087	0.25211	0.0167558
ALM008	ALM073	29630	7678	0.25913	-0.0291296							ALM039ALM058	390945	0.25211	0.0167558
ALM008	ALM075	268561	68560	0.25529	0.000939666							ALM018ALM049	37209	0.25212	0.0166772
ALM008	ALM076	506409	128810	0.25436	0.00822207							ALM025ALM027	64695	0.25212	0.0166772
ALM008	ALM077	148162	37851	0.25547	-0.000469833							ALM055PUC004	252835	0.25212	0.0166772
ALM008	ALM078	280718	71999	0.25648	-0.00837869							ALM019ALM071	289168	0.25212	0.0166772
ALM008	ALM079	78198	19729	0.2523	0.024353							ALM030ALM087	30821	0.25213	0.0165985
ALM008	ALM080	557839	141578	0.2538	0.0126072							BAS017BAS027	33514	0.25213	0.0165985
ALM008	ALM081	576642	146205	0.25355	0.0145648							ALM029ALM030	42463	0.25213	0.0165985
ALM008	ALM084	515831	131449	0.25483	0.00454172							ALM015ALM027	97286	0.25213	0.0165985
ALM008	ALM086	463767	119242	0.25712	-0.0133902							ALM004ALM067	198055	0.25213	0.0165985
ALM008	ALM087	209271	53133	0.2539	0.0118241							ALM015CMO001	255821	0.25213	0.0165985
ALM008	ALM088	386179	99140	0.25672	-0.010258							ALM021ALM057	267643	0.25213	0.0165985
ALM008	ATP9.SG	268868	69282	0.25768	-0.0177753							ALM021MMI004	58225	0.25214	0.0165198
ALM008	BAS002	467257	119406	0.25555	-0.00109628							ALM018ALM081	248446	0.25214	0.0165198
ALM008	BAS003	51361	12996	0.25303	0.0186367							ALM004ALM016	250270	0.25214	0.0165198
ALM008	BAS006	3729	994	0.26656	-0.0873106							ALM027ALM040	47952	0.25215	0.0164412
ALM008	BAS014	24188	6143	0.25397	0.011276							MDP001ALM078	60441	0.25215	0.0164412
ALM008	BAS017	45416	11613	0.2557	-0.00227086							ALM052PUC003	147635	0.25215	0.0164412
ALM008	BAS018	202137	51401	0.25429	0.00877021							ALM057ALM069	202786	0.25215	0.0164412
ALM008	BAS022	517078	133035	0.25728	-0.0146431							ALM031ALM047	114454	0.25216	0.0163625
ALM008	BAS023	455348	116004	0.25476	0.00508986							ALM057PUC002	281967	0.25216	0.0163625
ALM008	BAS024	518783	133621	0.25757	-0.016914							ALM035ALM084	478205	0.25216	0.0163625
ALM008	BAS025	438995	112165	0.2555	-0.000704749							BAS003ALM080	53071	0.25217	0.0162838
ALM008	BAS026	102600	25931	0.25274	0.0209076							ALM049ALM084	74402	0.25217	0.0162838
ALM008	BAS027	365122	92850	0.2543	0.00869191							PUC004ALM087	211266	0.25217	0.0162838
ALM008	CBR001	13418	3485	0.25973	-0.033828							ALM018ALM080	240986	0.25217	0.0162838
ALM008	CBR004	548424	139843	0.25499	0.00328883							BAS023BAS027	315835	0.25217	0.0162838
ALM008	CMO001	277505	70407	0.25371	0.0133119							ALM006ALM016	635109	0.25217	0.0162838
ALM008	CMO002	187454	47865	0.25534	0.000548138							ALM046ALM070	17638	0.25218	0.0162052
ALM008	CMO003	105047	26633	0.25353	0.0147214							ALM015ALM035	455074	0.25218	0.0162052
ALM008	esp005.SG	567396	147221	0.25947	-0.031792							ALM027CMO002	40351	0.25219	0.0161265
ALM008	FAL001	15740	3979	0.2528	0.0204377							ALM003ALM052	124199	0.25219	0.0161265
ALM008	FAL002	12588	3292	0.26152	-0.0478446							ALM055ALM068	244483	0.25219	0.0161265
ALM008	I10939	268798	69503	0.25857	-0.0247445							BAS017PUC001	46999	0.2522	0.0160478
ALM008	I10940	27300	6992	0.25612	-0.00555969							ALM052ALM069	112192	0.2522	0.0160478
ALM008	I10941	351679	90949	0.25861	-0.0250578							ALM031BAS027	138563	0.2522	0.0160478
ALM008	I12208	620428	158952	0.2562	-0.00618613							ALM041ALM043	244519	0.2522	0.0160478
ALM008	I12209	631492	161935	0.25643	-0.00798716							ALM055BAS024	245304	0.2522	0.0160478
ALM008	I12809	42393	11107	0.262	-0.0516033							ALM078ALM080	291769	0.2522	0.0160478
ALM008	I12855	18788	4763	0.25351	0.014878							ALM054BAS002	22041	0.25221	0.0159692
ALM008	I1310	333941	85740	0.25675	-0.0104929							ALM040BAS003	23572	0.25221	0.0159692
ALM008	I1311	4445	1174	0.26412	-0.0682041							ALM025MMI004	36192	0.25221	0.0159692
ALM008	I1836	234170	60201	0.25708	-0.013077							ALM046CMO001	50664	0.25221	0.0159692
ALM008	I1840	480934	122827	0.25539	0.000156611							ALM047ALM055	147514	0.25221	0.0159692
ALM008	I1977	90369	22970	0.25418	0.00963157							ALM040ALM088	169862	0.25221	0.0159692
ALM008	I1982	10965	2791	0.25454	0.00681258							ALM004ALM060	240573	0.25221	0.0159692
ALM008	I2469	74571	19707	0.26427	-0.0693786							BAS024ALM071	255245	0.25221	0.0159692
ALM008	I2470	337209	87608	0.2598	-0.0343761							ALM001BAS027	258253	0.25222	0.0158905
ALM008	I2471	156444	40785	0.2607	-0.0414236							ALM055MDP003	75899	0.25223	0.0158118
ALM008	I2472	121275	31093	0.25638	-0.00759563							ALM001ALM014	90851	0.25223	0.0158118
ALM008	I3490	167216	42723	0.2555	-0.000704749							ALM032ALM087	139169	0.25223	0.0158118
ALM008	I3491	71280	18216	0.25556	-0.00117458							ALM055ALM088	186465	0.25223	0.0158118
ALM008	I3492	99059	25310	0.2555	-0.000704749							ALM032ALM064	330933	0.25223	0.0158118
ALM008	I3493	241854	62072	0.25665	-0.00970988							FAL002ALM060	13289	0.25224	0.0157332
ALM008	I3494	523857	133913	0.25563	-0.00172272							ALM057ALM060	286112	0.25224	0.0157332
ALM008	I3756	462089	118414	0.25626	-0.00665596							ALM006ALM035	528008	0.25224	0.0157332
ALM008	I3997	637916	162999	0.25552	-0.00086136							BAS003BAS024	50058	0.25225	0.0156545
ALM008	I4558	480133	122859	0.25589	-0.00375866							ALM043ALM007.B	172406	0.25225	0.0156545
ALM008	I4559	272736	70447	0.2583	-0.0226303							ALM021LHO001	548787	0.25225	0.0156545
ALM008	I4560	618951	158247	0.25567	-0.00203594							ALM020MMI002	9391	0.25226	0.0155758
ALM008	I4561	627678	159787	0.25457	0.00657766							BAS014BAS027	17133	0.25226	0.0155758
ALM008	I4562	547946	140999	0.25732	-0.0149563							PUC001ALM071	269598	0.25226	0.0155758
ALM008	I4563	327433	84187	0.25711	-0.0133119							ALM050ALM067	455050	0.25226	0.0155758
ALM008	I6470	504478	128773	0.25526	0.00117458							ALM044ALM062	19027	0.25227	0.0154972
ALM008	I6618	376115	96909	0.25766	-0.0176187							ALM055ALM062	81945	0.25227	0.0154972
ALM008	I7162	260968	66641	0.25536	0.000391527							LHO002LOT001	83574	0.25227	0.0154972
ALM008	I7689	10043	2631	0.26197	-0.0513684							ALM041ALM052	149002	0.25227	0.0154972
ALM008	I7691	62018	15924	0.25676	-0.0105712							ALM004ALM068	223971	0.25227	0.0154972
ALM008	I7692	46345	11770	0.25396	0.0113543							ALM081ALM071	279927	0.25227	0.0154972
ALM008	I8045	24650	6267	0.25424	0.00916174							ALM021ALM047	301692	0.25227	0.0154972
ALM008	I8136	425606	108952	0.25599	-0.00454172							BAS014LHO003	23565	0.25228	0.0154185
ALM008	I8144	73050	18883	0.25849	-0.0241181							BAS003ALM081	54225	0.25228	0.0154185
ALM008	I8570	185718	47150	0.25388	0.0119807							ALM046BAS023	81210	0.25228	0.0154185
ALM008	I8571	28056	7213	0.25709	-0.0131553							ALM035ALM087	196002	0.25228	0.0154185
ALM008	LHO001	550167	140244	0.25491	0.00391527							ALM051ALM075	223765	0.25228	0.0154185
ALM008	LHO002	559347	142587	0.25492	0.00383697							ALM028ALM053	349610	0.25228	0.0154185
ALM008	LHO003	526831	133777	0.25393	0.0115892							LHO003MMI003	10266	0.25229	0.0153398
ALM008	LOT001	80497	20424	0.25372	0.0132336							ALM046MDP003	28011	0.25229	0.0153398
ALM008	MDP001	101771	26028	0.25575	-0.00266239							ALM015ALM044	54643	0.25229	0.0153398
ALM008	MDP002	304805	78210	0.25659	-0.00924005							ALM027ALM051	88445	0.25229	0.0153398
ALM008	MDP003	151574	38797	0.25596	-0.0043068							ALM043CMO002	90332	0.25229	0.0153398
ALM008	MIV001	161525	41303	0.25571	-0.00234916							ALM018BAS003	24427	0.2523	0.0152612
ALM008	MMI002	10307	2685	0.2605	-0.0398575							ALM008ALM079	78198	0.2523	0.0152612
ALM008	MMI003	10510	2695	0.25642	-0.00790885							ALM016ALM024	115909	0.2523	0.0152612
ALM008	MMI004	58440	15162	0.25945	-0.0316354							BAS027ALM037	10495	0.25231	0.0151825
ALM008	pir001.SG	96371	24235	0.25148	0.030774							ALM018CMO002	87283	0.25231	0.0151825
ALM008	PLZ001	563535	143085	0.25391	0.0117458							ALM040ALM087	94708	0.25231	0.0151825
ALM008	PUC001	556182	141472	0.25436	0.00822207							ALM034ALM043	222704	0.25231	0.0151825
ALM008	PUC002	560722	143812	0.25648	-0.00837869							ALM053BAS027	273329	0.25231	0.0151825
ALM008	PUC003	533033	135932	0.25502	0.00305391							ZAP001ALM062	2691	0.25232	0.0151038
ALM008	PUC004	541563	138515	0.25577	-0.002819							BAS003MMI004	6254	0.25232	0.0151038
ALM008	VAD001	444358	113436	0.25528	0.00101797							CBR004ALM079	80016	0.25232	0.0151038
ALM008	VAD002	74436	18967	0.25481	0.00469833							CMO002ALM078	107290	0.25232	0.0151038
ALM008	VAD003	26170	6772	0.25877	-0.0263106							ALM067ALM071	228349	0.25232	0.0151038
ALM008	VAD004	214595	55134	0.25692	-0.0118241							ALM020ALM071	239465	0.25232	0.0151038
ALM008	VAD005	314248	80689	0.25677	-0.0106495							ALM034ALM088	357709	0.25232	0.0151038
ALM008	ZAP001	7956	2044	0.25691	-0.0117458							ALM054PUC001	25883	0.25233	0.0150252
ALM008	ZAP002	483907	125877	0.26013	-0.0369602							LHO001ALM071	267530	0.25233	0.0150252
ALM014	ALM007.B	90045	22782	0.25301	0.0187933							ALM032FAL001	10478	0.25234	0.0149465
ALM014	ALM015	117238	29734	0.25362	0.0140167							ALM078ALM073	16228	0.25234	0.0149465
ALM014	ALM016	138628	35208	0.25397	0.011276							MDP001ALM084	99191	0.25234	0.0149465
ALM014	ALM017	136198	34502	0.25332	0.0163658							ALM050ALM057	267516	0.25234	0.0149465
ALM014	ALM018	58673	14807	0.25236	0.0238832							ALM038MMI002	5746	0.25235	0.0148678
ALM014	ALM019	140041	35531	0.25372	0.0132336							ALM015MMI004	54152	0.25235	0.0148678
ALM014	ALM020	115707	29424	0.2543	0.00869191							ALM032MDP001	68628	0.25235	0.0148678
ALM014	ALM021	126111	32030	0.25398	0.0111977							LOT001ALM067	68952	0.25235	0.0148678
ALM014	ALM024	26949	6735	0.24992	0.0429897							BAS025LHO001	451246	0.25235	0.0148678
ALM014	ALM025	76065	19483	0.25614	-0.0057163							BAS014ALM007.B	17091	0.25236	0.0147892
ALM014	ALM026	94553	24056	0.25442	0.00775224							ALM014ALM018	58673	0.25236	0.0147892
ALM014	ALM027	26700	6755	0.253	0.0188716							ALM003ALM024	90228	0.25236	0.0147892
ALM014	ALM028	114781	29080	0.25335	0.0161309							ALM047ALM051	252671	0.25236	0.0147892
ALM014	ALM029	72529	18353	0.25304	0.0185584							ALM060ALM068	555752	0.25236	0.0147892
ALM014	ALM030	18604	4788	0.25736	-0.0152696							ALM015MMI002	9597	0.25237	0.0147105
ALM014	ALM031	48196	12186	0.25284	0.0201245							ALM026ALM054	18045	0.25237	0.0147105
ALM014	ALM032	83265	20985	0.25203	0.0264672							ALM051MMI004	49161	0.25237	0.0147105
ALM014	ALM034	116703	29676	0.25429	0.00877021							ALM057LHO002	282499	0.25237	0.0147105
ALM014	ALM035	117648	29933	0.25443	0.00767394							ALM021ALM068	517367	0.25237	0.0147105
ALM014	ALM036	110102	27592	0.2506	0.0376649							ALM030LOT001	11788	0.25238	0.0146318
ALM014	ALM037	3715	936	0.25195	0.0270937							ALM049ALM067	67047	0.25238	0.0146318
ALM014	ALM038	69573	17625	0.25333	0.0162875							ALM027ALM060	110242	0.25238	0.0146318
ALM014	ALM039	113090	28668	0.2535	0.0149563							ALM019CMO003	113432	0.25238	0.0146318
ALM014	ALM040	56297	14094	0.25035	0.0396226							ALM041ALM055	254153	0.25238	0.0146318
ALM014	ALM041	128110	32611	0.25455	0.00673427							ALM057LHO001	277720	0.25238	0.0146318
ALM014	ALM042	119105	30164	0.25326	0.0168357							ALM001ALM002	283144	0.25238	0.0146318
ALM014	ALM043	59779	14927	0.2497	0.0447124							ALM028ALM051	393791	0.25238	0.0146318
ALM014	ALM044	14687	3696	0.25165	0.0294429							BAS002ALM067	403690	0.25238	0.0146318
ALM014	ALM045	2311	581	0.25141	0.0313222							ALM004ALM053	169865	0.25239	0.0145532
ALM014	ALM046	23043	5733	0.2488	0.0517599							ALM051ALM087	176851	0.25239	0.0145532
ALM014	ALM047	73226	18432	0.25171	0.028973							ALM021CMO002	187466	0.25239	0.0145532
ALM014	ALM048	23794	6042	0.25393	0.0115892							ALM053ALM055	190548	0.25239	0.0145532
ALM014	ALM049	19873	5016	0.2524	0.0235699							PUC001PUC004	567306	0.25239	0.0145532
ALM014	ALM050	125362	31734	0.25314	0.0177753							ALM014ALM049	19873	0.2524	0.0144745
ALM014	ALM051	106104	26808	0.25266	0.021534							ALM043ALM079	38062	0.2524	0.0144745
ALM014	ALM052	36732	9324	0.25384	0.012294							ALM018ALM021	233933	0.2524	0.0144745
ALM014	ALM053	94858	23991	0.25291	0.0195764							ALM015ALM038	263958	0.2524	0.0144745
ALM014	ALM054	6264	1585	0.25303	0.0186367							ALM017CMO001	298070	0.2524	0.0144745
ALM014	ALM055	62865	15966	0.25397	0.011276							ALM041BAS023	465101	0.2524	0.0144745
ALM014	ALM056.AB	32972	8535	0.25886	-0.0270154							ALM046ALM057	47922	0.25241	0.0143958
ALM014	ALM057	65933	16566	0.25126	0.0324968							ALM032BAS026	68254	0.25241	0.0143958
ALM014	ALM058	106441	23517	0.22094	0.269919							ALM031ALM055	95986	0.25241	0.0143958
ALM014	ALM060	133075	33842	0.25431	0.0086136							BAS014MMI004	2686	0.25242	0.0143172
ALM014	ALM062	41067	10428	0.25393	0.0115892							ALM049ALM053	59041	0.25242	0.0143172
ALM014	ALM063	107408	27288	0.25406	0.0105712							MDP001ALM058	87223	0.25242	0.0143172
ALM014	ALM064	122225	29139	0.2384	0.133198							ALM043ALM047	140328	0.25242	0.0143172
ALM014	ALM067	109804	27519	0.25062	0.0375083							ALM004ALM058	190455	0.25242	0.0143172
ALM014	ALM068	123608	31908	0.25814	-0.0213774							LOT001ALM087	33083	0.25243	0.0142385
ALM014	ALM069	95255	24198	0.25403	0.0108062							ALM048ALM086	82986	0.25243	0.0142385
ALM014	ALM070	23815	6077	0.25518	0.00180103							BAS003ALM088	38251	0.25244	0.0141598
ALM014	ALM071	65230	16316	0.25013	0.0413453							ALM016CMO003	112793	0.25244	0.0141598
ALM014	ALM073	7291	1912	0.26224	-0.0534826							ALM004ALM019	252744	0.25244	0.0141598
ALM014	ALM075	65275	16655	0.25515	0.00203594							ALM021ALM035	487955	0.25244	0.0141598
ALM014	ALM076	120484	30275	0.25128	0.0323402							ALM060ALM045	9293	0.25245	0.0140812
ALM014	ALM077	38226	9797	0.25629	-0.00689088							ALM051FAL002	10596	0.25245	0.0140812
ALM014	ALM078	68942	17587	0.2551	0.00242747							ALM088ALM037	10937	0.25245	0.0140812
ALM014	ALM079	19921	5022	0.2521	0.0259191							ALM048ALM088	70354	0.25245	0.0140812
ALM014	ALM080	131233	33436	0.25478	0.00493324							ALM041ALM048	95422	0.25245	0.0140812
ALM014	ALM081	135291	34273	0.25333	0.0162875							ALM043ALM076	229475	0.25245	0.0140812
ALM014	ALM084	123210	31326	0.25425	0.00908343							ALM025ALM067	268358	0.25245	0.0140812
ALM014	ALM086	111395	28420	0.25513	0.00219255							ALM021CBR004	547267	0.25245	0.0140812
ALM014	ALM087	52522	13109	0.24959	0.0455738							ALM027CMO003	23140	0.25246	0.0140025
ALM014	ALM088	93313	23962	0.25679	-0.0108062							ALM016ALM054	28377	0.25246	0.0140025
ALM014	ATP9.SG	62282	16016	0.25715	-0.0136252							CBR004ALM071	265679	0.25246	0.0140025
ALM014	BAS002	112393	28594	0.25441	0.00783055							ALM032BAS023	293710	0.25246	0.0140025
ALM014	BAS003	13095	3246	0.24788	0.058964							BAS025BAS006	3137	0.25247	0.0139239
ALM014	BAS014	5872	1503	0.25596	-0.0043068							ALM030BAS014	3339	0.25247	0.0139239
ALM014	BAS017	11752	2980	0.25357	0.0144082							ALM035MMI002	9724	0.25247	0.0139239
ALM014	BAS018	50981	12989	0.25478	0.00493324							LOT001ALM071	40722	0.25247	0.0139239
ALM014	BAS022	122588	31117	0.25383	0.0123723							ALM035BAS003	47696	0.25247	0.0139239
ALM014	BAS023	109512	27868	0.25447	0.00736071							ALM048CBR004	96272	0.25247	0.0139239
ALM014	BAS024	123095	31446	0.25546	-0.000391527							CMO001ALM087	113963	0.25247	0.0139239
ALM014	BAS025	105365	26534	0.25183	0.0280334							BAS027ALM084	357491	0.25247	0.0139239
ALM014	BAS026	25866	6543	0.25296	0.0191848							PLZ001PUC004	573365	0.25247	0.0139239
ALM014	BAS027	89251	22587	0.25307	0.0183235							ALM030ALM067	64220	0.25248	0.0138452
ALM014	CBR001	3410	859	0.25191	0.0274069							ALM034MDP003	139018	0.25248	0.0138452
ALM014	CBR004	129046	33137	0.25678	-0.0107278							ALM001ALM035	341078	0.25248	0.0138452
ALM014	CMO001	68253	17169	0.25155	0.0302259							ALM041ALM068	531215	0.25248	0.0138452
ALM014	CMO002	46536	11714	0.25172	0.0288947							ALM078ALM079	43804	0.25249	0.0137665
ALM014	CMO003	26651	6763	0.25376	0.0129204							ALM053MMI004	44418	0.25249	0.0137665
ALM014	esp005.SG	131188	33937	0.25869	-0.0256842							ALM003ALM030	62835	0.25249	0.0137665
ALM014	FAL001	4059	1038	0.25573	-0.00250578							ALM049LHO003	75810	0.25249	0.0137665
ALM014	FAL002	3186	845	0.26522	-0.0768177							ALM018ALM032	154131	0.25249	0.0137665
ALM014	I10939	66081	17018	0.25753	-0.0166008							ALM068ALM071	254144	0.25249	0.0137665
ALM014	I10940	7151	1874	0.26206	-0.0520731							ALM039ALM047	271358	0.25249	0.0137665
ALM014	I10941	86546	22392	0.25873	-0.0259974							ALM020ALM079	72942	0.2525	0.0136879
ALM014	I12208	144775	37238	0.25721	-0.014095							ALM049ALM060	79355	0.2525	0.0136879
ALM014	I12209	146816	37432	0.25496	0.00352375							ALM048ALM050	93620	0.2525	0.0136879
ALM014	I12809	10555	2712	0.25694	-0.0119807							BAS022BAS026	99676	0.2525	0.0136879
ALM014	I12855	4685	1181	0.25208	0.0260757							ALM041CMO002	188382	0.2525	0.0136879
ALM014	I1310	82748	21045	0.25433	0.00845699							ALM018ALM060	244003	0.2525	0.0136879
ALM014	I1836	58212	14918	0.25627	-0.00673427							ALM021CMO001	276943	0.2525	0.0136879
ALM014	I1840	114072	29174	0.25575	-0.00266239							ALM034ALM035	454728	0.2525	0.0136879
ALM014	I1977	21720	5413	0.24922	0.0484711							ALM038ALM071	144547	0.25251	0.0136092
ALM014	I1982	2588	667	0.25773	-0.0181669							ALM019ALM087	231852	0.25251	0.0136092
ALM014	I2469	18281	4758	0.26027	-0.0380565							ALM001ALM084	358952	0.25251	0.0136092
ALM014	I2470	84100	21655	0.25749	-0.0162875							BAS027ALM080	381012	0.25251	0.0136092
ALM014	I2471	38661	9928	0.2568	-0.0108845							CMO001ALM084	270361	0.25252	0.0135305
ALM014	I2472	30320	7727	0.25485	0.00438511							ALM001LHO001	380186	0.25252	0.0135305
ALM014	I3490	41452	10501	0.25333	0.0162875							ALM001PUC001	383105	0.25252	0.0135305
ALM014	I3491	17274	4400	0.25472	0.00540308							ALM028BAS006	3461	0.25253	0.0134519
ALM014	I3492	23652	5976	0.25266	0.021534							ALM070ALM075	49815	0.25253	0.0134519
ALM014	I3493	60811	15569	0.25602	-0.00477663							ALM030ALM064	70094	0.25253	0.0134519
ALM014	I3494	124135	31726	0.25558	-0.00133119							ALM018MDP003	71375	0.25253	0.0134519
ALM014	I3756	111027	28444	0.25619	-0.00610783							BAS026ALM069	78374	0.25253	0.0134519
ALM014	I3997	147946	37792	0.25544	-0.000234916							ALM024PUC001	109966	0.25253	0.0134519
ALM014	I4558	113815	29204	0.25659	-0.00924005							ALM020ALM052	135312	0.25253	0.0134519
ALM014	I4559	65704	16624	0.25301	0.0187933							ALM018ALM034	215197	0.25253	0.0134519
ALM014	I4560	144464	36697	0.25402	0.0108845							ALM019BAS023	509084	0.25253	0.0134519
ALM014	I4561	145960	37051	0.25384	0.012294							BAS025MMI004	48979	0.25254	0.0133732
ALM014	I4562	130191	33479	0.25715	-0.0136252							ALM034ALM079	72492	0.25254	0.0133732
ALM014	I4563	80205	20511	0.25573	-0.00250578							ALM042ALM079	73818	0.25254	0.0133732
ALM014	I6470	119117	30562	0.25657	-0.00908343							ALM049PUC003	76525	0.25254	0.0133732
ALM014	I6618	90643	23250	0.2565	-0.0085353							ALM049ALM080	78637	0.25254	0.0133732
ALM014	I7162	62572	15882	0.25382	0.0124506							ALM036ALM046	82260	0.25254	0.0133732
ALM014	I7689	2450	642	0.26204	-0.0519165							BAS018ALM071	107214	0.25254	0.0133732
ALM014	I7691	14945	3880	0.25962	-0.0329666							ALM055ALM060	263848	0.25254	0.0133732
ALM014	I7692	11719	3032	0.25873	-0.0259974							ALM032ALM058	285266	0.25254	0.0133732
ALM014	I8045	6368	1569	0.24639	0.0706315							ALM039BAS023	407890	0.25254	0.0133732
ALM014	I8136	101258	25686	0.25367	0.0136252							ALM042ALM037	13653	0.25255	0.0132945
ALM014	I8144	17301	4396	0.25409	0.0103363							ALM054ALM063	21390	0.25255	0.0132945
ALM014	I8570	45767	11694	0.25551	-0.000783055							BAS003LHO003	51023	0.25255	0.0132945
ALM014	I8571	6784	1760	0.25943	-0.0314788							BAS026ALM088	76370	0.25255	0.0132945
ALM014	LHO001	129700	33142	0.25553	-0.000939666							ALM004ALM039	204038	0.25255	0.0132945
ALM014	LHO002	131751	33298	0.25273	0.0209859							ALM006ALM068	560027	0.25255	0.0132945
ALM014	LHO003	124812	31821	0.25495	0.00360205							BAS014PUC002	25436	0.25256	0.0132159
ALM014	LOT001	19999	5027	0.25136	0.0317137							ALM040MDP001	47972	0.25256	0.0132159
ALM014	MDP001	26520	6735	0.25396	0.0113543							ALM017BAS017	48476	0.25256	0.0132159
ALM014	MDP002	74512	18973	0.25463	0.00610783							ALM055ALM077	77573	0.25256	0.0132159
ALM014	MDP003	38158	9680	0.25368	0.0135468							ALM060ALM079	81786	0.25256	0.0132159
ALM014	MIV001	40190	10281	0.25581	-0.00313222							BAS018ALM087	86297	0.25256	0.0132159
ALM014	MMI002	2700	707	0.26185	-0.0504287							ALM048LHO002	98002	0.25256	0.0132159
ALM014	MMI003	2556	643	0.25156	0.0301476							BAS022CMO003	101051	0.25256	0.0132159
ALM014	MMI004	15125	3808	0.25177	0.0285032							ALM052BAS025	123933	0.25256	0.0132159
ALM014	pir001.SG	22634	5649	0.24958	0.0456521							ALM054ALM087	10413	0.25257	0.0131372
ALM014	PLZ001	132807	33813	0.2546	0.00634274							ALM038ALM049	43430	0.25257	0.0131372
ALM014	PUC001	130907	33195	0.25358	0.0143299							LHO003ALM079	77776	0.25257	0.0131372
ALM014	PUC002	132353	33971	0.25667	-0.00986649							ALM020BAS026	94616	0.25257	0.0131372
ALM014	PUC003	127071	32148	0.25299	0.0189499							ALM004LHO002	239074	0.25257	0.0131372
ALM014	PUC004	128165	32416	0.25292	0.0194981							ALM020ALM050	474171	0.25257	0.0131372
ALM014	VAD001	106543	27028	0.25368	0.0135468							BAS025FAL001	13176	0.25258	0.0130585
ALM014	VAD002	18171	4711	0.25926	-0.0301476							FAL001ALM060	16577	0.25258	0.0130585
ALM014	VAD003	6364	1661	0.261	-0.0437728							ALM046BAS027	67623	0.25258	0.0130585
ALM014	VAD004	52001	13288	0.25553	-0.000939666							ALM020CMO002	172898	0.25258	0.0130585
ALM014	VAD005	78370	20161	0.25725	-0.0144082							ALM058ALM075	223977	0.25258	0.0130585
ALM014	ZAP001	2080	506	0.24327	0.0950628							ALM054ALM070	4529	0.25259	0.0129799
ALM014	ZAP002	116668	30404	0.2606	-0.0406405							BAS023CBR001	11853	0.25259	0.0129799
ALM015	ALM007.B	342022	87349	0.25539	0.000156611							ALM049LHO001	78252	0.25259	0.0129799
ALM015	ALM016	544600	138970	0.25518	0.00180103							LOT001PUC004	80531	0.25259	0.0129799
ALM015	ALM017	530019	127570	0.24069	0.115266							ALM039CMO002	168593	0.25259	0.0129799
ALM015	ALM018	216199	55004	0.25441	0.00783055							ALM043ALM051	202784	0.25259	0.0129799
ALM015	ALM019	549741	139523	0.2538	0.0126072							ALM017ALM034	529847	0.25259	0.0129799
ALM015	ALM020	442134	112409	0.25424	0.00916174							BAS027CBR001	9727	0.2526	0.0129012
ALM015	ALM021	485980	123571	0.25427	0.00892682							ALM018ALM046	43222	0.2526	0.0129012
ALM015	ALM024	98528	25116	0.25491	0.00391527							CMO002ALM087	77647	0.2526	0.0129012
ALM015	ALM025	284357	72252	0.25409	0.0103363							LHO001ALM079	80486	0.2526	0.0129012
ALM015	ALM026	357787	91841	0.25669	-0.0100231							ALM046PUC001	97236	0.2526	0.0129012
ALM015	ALM027	97286	24529	0.25213	0.0256842							CMO003PUC001	108872	0.2526	0.0129012
ALM015	ALM028	437035	111164	0.25436	0.00822207							PLZ001ALM071	274169	0.2526	0.0129012
ALM015	ALM029	271255	68940	0.25415	0.00986649							ALM034ALM051	405917	0.2526	0.0129012
ALM015	ALM030	67626	17230	0.25478	0.00493324							ALM060ALM058	463382	0.2526	0.0129012
ALM015	ALM031	183525	46746	0.25471	0.00548138							ALM028PUC004	484357	0.2526	0.0129012
ALM015	ALM032	315699	80159	0.25391	0.0117458							ALM048BAS018	40263	0.25261	0.0128225
ALM015	ALM034	452332	114711	0.2536	0.0141733							ALM052ALM007.B	106321	0.25261	0.0128225
ALM015	ALM035	455074	114760	0.25218	0.0252927							ALM087ALM088	156195	0.25261	0.0128225
ALM015	ALM036	425840	108384	0.25452	0.00696919							BAS023ALM075	232569	0.25261	0.0128225
ALM015	ALM037	13677	3266	0.2388	0.130065							ALM055PLZ001	262636	0.25261	0.0128225
ALM015	ALM038	263958	66622	0.2524	0.0235699							ALM034ALM060	523141	0.25261	0.0128225
ALM015	ALM039	437509	111441	0.25472	0.00540308							CMO003ALM045	2003	0.25262	0.0127439
ALM015	ALM040	212583	54318	0.25551	-0.000783055							ALM035BAS006	3535	0.25262	0.0127439
ALM015	ALM041	499742	127014	0.25416	0.00978818							ALM024ALM043	50870	0.25262	0.0127439
ALM015	ALM042	462703	117507	0.25396	0.0113543							ALM004CMO002	84134	0.25262	0.0127439
ALM015	ALM043	223735	56732	0.25357	0.0144082							ALM034CMO003	97005	0.25262	0.0127439
ALM015	ALM044	54643	13786	0.25229	0.0244313							ALM035CMO002	173678	0.25262	0.0127439
ALM015	ALM045	8327	2064	0.24787	0.0590423							ALM043ALM084	234847	0.25262	0.0127439
ALM015	ALM046	87308	22168	0.25391	0.0117458							ALM018ALM019	256609	0.25262	0.0127439
ALM015	ALM047	280067	71260	0.25444	0.00759563							ALM060ALM071	274846	0.25262	0.0127439
ALM015	ALM048	87819	21993	0.25044	0.0389178							ALM071ALM070	49480	0.25263	0.0126652
ALM015	ALM049	71156	17848	0.25083	0.0358639							ALM034ALM046	87249	0.25263	0.0126652
ALM015	ALM050	487964	123943	0.254	0.0110411							ALM048PUC002	98061	0.25263	0.0126652
ALM015	ALM051	406475	103871	0.25554	-0.00101797							CMO003LHO003	104877	0.25263	0.0126652
ALM015	ALM052	137143	26341	0.19207	0.495987							ALM034CMO001	255168	0.25263	0.0126652
ALM015	ALM053	360695	91368	0.25331	0.0164441							ALM055MMI003	5122	0.25264	0.0125865
ALM015	ALM054	23664	6101	0.25782	-0.0188716							LHO001ZAP001	8130	0.25264	0.0125865
ALM015	ALM055	233319	59077	0.2532	0.0173055							ALM036BAS003	45032	0.25264	0.0125865
ALM015	ALM056.AB	120651	30652	0.25406	0.0105712							ALM041LOT001	81633	0.25264	0.0125865
ALM015	ALM057	249373	62687	0.25138	0.0315571							ALM032ALM071	173415	0.25264	0.0125865
ALM015	ALM058	405439	103016	0.25409	0.0103363							ALM034ALM071	241961	0.25264	0.0125865
ALM015	ALM060	522363	129042	0.24704	0.0655417							ALM018ALM027	49896	0.25265	0.0125079
ALM015	ALM062	151124	38648	0.25574	-0.00258408							ALM048ALM063	81186	0.25265	0.0125079
ALM015	ALM063	414719	105428	0.25422	0.00931835							ALM004BAS023	196927	0.25265	0.0125079
ALM015	ALM064	477297	121956	0.25551	-0.000783055							ALM035ALM055	234621	0.25265	0.0125079
ALM015	ALM067	423371	107479	0.25386	0.0121373							ALM030ALM049	12610	0.25266	0.0124292
ALM015	ALM068	478220	121046	0.25312	0.017932							ALM054ALM088	18673	0.25266	0.0124292
ALM015	ALM069	361514	91752	0.2538	0.0126072							ALM014ALM051	106104	0.25266	0.0124292
ALM015	ALM070	88460	22544	0.25485	0.00438511							BAS025ALM058	364159	0.25266	0.0124292
ALM015	ALM071	243056	61578	0.25335	0.0161309							PUC004ALM037	14790	0.25267	0.0123505
ALM015	ALM073	27635	7152	0.2588	-0.0265456							ALM030MDP002	44750	0.25267	0.0123505
ALM015	ALM075	247585	62753	0.25346	0.0152696							ALM053CMO002	140675	0.25267	0.0123505
ALM015	ALM076	468751	119312	0.25453	0.00689088							ALM029ALM055	143031	0.25267	0.0123505
ALM015	ALM077	138031	35294	0.2557	-0.00227086							ALM041CMO001	279915	0.25267	0.0123505
ALM015	ALM078	257605	65871	0.25571	-0.00234916							ALM021ALM064	513562	0.25267	0.0123505
ALM015	ALM079	72869	18586	0.25506	0.00274069							CMO001MDP001	57768	0.25268	0.0122719
ALM015	ALM080	513557	130564	0.25423	0.00924005							ALM047ALM052	87105	0.25268	0.0122719
ALM015	ALM081	532025	135833	0.25531	0.000783055							ALM017BAS026	109849	0.25268	0.0122719
ALM015	ALM084	476613	121095	0.25407	0.0104929							ALM038CMO001	153438	0.25268	0.0122719
ALM015	ALM086	430371	109320	0.25401	0.0109628							ALM053ALM075	199066	0.25268	0.0122719
ALM015	ALM087	194953	49076	0.25173	0.0288164							ALM003ALM038	240037	0.25268	0.0122719
ALM015	ALM088	357838	91107	0.2546	0.00634274							BAS022MMI003	10297	0.25269	0.0121932
ALM015	ATP9.SG	252086	64010	0.25392	0.0116675							ALM042ALM071	247263	0.25269	0.0121932
ALM015	BAS002	429871	109728	0.25526	0.00117458							ALM006ALM055	266602	0.25269	0.0121932
ALM015	BAS003	47868	12125	0.2533	0.0165225							ALM050FAL001	15742	0.2527	0.0121145
ALM015	BAS006	3529	902	0.2556	-0.0014878							ALM002ALM049	60456	0.2527	0.0121145
ALM015	BAS014	22590	5763	0.25511	0.00234916							BAS023BAS026	89364	0.2527	0.0121145
ALM015	BAS017	42492	10890	0.25628	-0.00681258							ALM038ALM062	91228	0.2527	0.0121145
ALM015	BAS018	187541	47766	0.2547	0.00555969							ALM041MDP001	101774	0.2527	0.0121145
ALM015	BAS022	479423	122536	0.25559	-0.0014095							ALM004ALM029	129720	0.2527	0.0121145
ALM015	BAS023	420692	106942	0.2542	0.00947496							ALM001ALM021	368451	0.2527	0.0121145
ALM015	BAS024	479423	123024	0.25661	-0.00939666							ALM069BAS006	2865	0.25271	0.0120359
ALM015	BAS025	405531	102847	0.25361	0.014095							BAS003ALM064	49273	0.25271	0.0120359
ALM015	BAS026	95322	23781	0.24948	0.0464351							ALM001BAS026	74579	0.25271	0.0120359
ALM015	BAS027	339281	86549	0.2551	0.00242747							ALM002ALM014	97836	0.25271	0.0120359
ALM015	CBR001	12668	3226	0.25466	0.00587291							ALM042ALM043	227764	0.25271	0.0120359
ALM015	CBR004	501121	127888	0.2552	0.00164441							ALM021ALM078	278992	0.25271	0.0120359
ALM015	CMO001	255821	64500	0.25213	0.0256842							ALM036ZAP001	6885	0.25272	0.0119572
ALM015	CMO002	172548	43475	0.25196	0.0270154							ALM003ALM043	202082	0.25272	0.0119572
ALM015	CMO003	97029	24691	0.25447	0.00736071							ALM055BAS022	244789	0.25272	0.0119572
ALM015	esp005.SG	532979	137117	0.25727	-0.0145648							ALM050ALM078	275862	0.25272	0.0119572
ALM015	FAL001	14671	3739	0.25486	0.0043068							ALM041BAS027	371536	0.25272	0.0119572
ALM015	FAL002	11522	3005	0.26081	-0.042285							ALM049BAS014	3660	0.25273	0.0118785
ALM015	I10939	246546	63607	0.25799	-0.0202028							ALM054CMO002	8685	0.25273	0.0118785
ALM015	I10940	25364	6604	0.26037	-0.0388395							ALM016FAL001	17307	0.25273	0.0118785
ALM015	I10941	322930	82636	0.25589	-0.00375866							ALM002ALM030	58248	0.25273	0.0118785
ALM015	I12208	570418	147047	0.25779	-0.0186367							ALM004ALM047	131312	0.25273	0.0118785
ALM015	I12209	579809	148670	0.25641	-0.00783055							ALM014LHO002	131751	0.25273	0.0118785
ALM015	I12809	39116	10061	0.25721	-0.014095							ALM040PUC004	231541	0.25273	0.0118785
ALM015	I12855	17387	4470	0.25709	-0.0131553							BAS023CMO001	240294	0.25273	0.0118785
ALM015	I1310	305568	78175	0.25584	-0.00336714							LHO002ALM071	271215	0.25273	0.0118785
ALM015	I1311	4129	1119	0.27101	-0.122157							ALM035ALM047	280889	0.25273	0.0118785
ALM015	I1836	213804	54818	0.25639	-0.00767394							PUC002ALM075	282119	0.25273	0.0118785
ALM015	I1840	440210	112428	0.2554	7.83055e-05							ALM040MMI003	4661	0.25274	0.0117999
ALM015	I1977	82644	21063	0.25486	0.0043068							ZAP001ALM086	7015	0.25274	0.0117999
ALM015	I1982	10190	2541	0.24936	0.0473748							ALM047ALM054	14422	0.25274	0.0117999
ALM015	I2469	68254	17780	0.2605	-0.0398575							ALM047LOT001	46075	0.25274	0.0117999
ALM015	I2470	307989	79868	0.25932	-0.0306174							ALM040CMO003	48338	0.25274	0.0117999
ALM015	I2471	144147	37259	0.25848	-0.0240398							ALM039ALM079	70245	0.25274	0.0117999
ALM015	I2472	110753	27939	0.25226	0.0246662							ALM008BAS026	102600	0.25274	0.0117999
ALM015	I3490	153282	39339	0.25664	-0.00963157							CMO001MDP002	163921	0.25274	0.0117999
ALM015	I3491	65062	16850	0.25898	-0.0279551							ALM055LHO001	256531	0.25274	0.0117999
ALM015	I3492	91480	23342	0.25516	0.00195764							ALM055LHO002	260196	0.25274	0.0117999
ALM015	I3493	221877	56736	0.25571	-0.00234916							ALM016ALM055	274794	0.25274	0.0117999
ALM015	I3494	477567	121487	0.25439	0.00798716							ALM001ALM016	402686	0.25274	0.0117999
ALM015	I3756	421261	108069	0.25654	-0.00884852							ALM034ALM076	468946	0.25274	0.0117999
ALM015	I3997	593298	151221	0.25488	0.00415019							ALM020BAS003	47430	0.25275	0.0117212
ALM015	I4558	439568	112973	0.25701	-0.0125289							ALM026ALM049	59042	0.25275	0.0117212
ALM015	I4559	250223	64403	0.25738	-0.0154262							BAS023CMO003	91787	0.25275	0.0117212
ALM015	I4560	569925	145511	0.25532	0.000704749							ALM035MDP001	94946	0.25275	0.0117212
ALM015	I4561	577856	146895	0.25421	0.00939666							ALM041ALM046	95310	0.25275	0.0117212
ALM015	I4562	499851	127946	0.25597	-0.00438511							ALM020CMO003	97878	0.25275	0.0117212
ALM015	I4563	300444	76317	0.25401	0.0109628							ALM004ALM038	124906	0.25275	0.0117212
ALM015	I6470	461466	118501	0.25679	-0.0108062							ALM006ALM014	135702	0.25275	0.0117212
ALM015	I6618	343367	87593	0.2551	0.00242747							ALM087ALM067	182865	0.25275	0.0117212
ALM015	I7162	242675	62827	0.25889	-0.0272503							ALM055PUC002	261662	0.25275	0.0117212
ALM015	I7689	9315	2378	0.25529	0.000939666							MMI004ALM007.B	42154	0.25276	0.0116425
ALM015	I7691	57354	14807	0.25817	-0.0216123							ALM006BAS026	109129	0.25276	0.0116425
ALM015	I7692	42988	11007	0.25605	-0.00501155							ALM032ALM075	174340	0.25276	0.0116425
ALM015	I8045	22977	5813	0.25299	0.0189499							ALM003ALM055	210757	0.25276	0.0116425
ALM015	I8136	392358	99493	0.25358	0.0143299							ALM004ALM076	216136	0.25276	0.0116425
ALM015	I8144	67986	17212	0.25317	0.0175404							BAS025ALM071	218496	0.25276	0.0116425
ALM015	I8570	169721	43659	0.25724	-0.0143299							PLZ001ALM087	219558	0.25276	0.0116425
ALM015	I8571	25537	6536	0.25594	-0.00415019							ALM019ALM041	611263	0.25276	0.0116425
ALM015	LHO001	502150	127527	0.25396	0.0113543							ALM043FAL002	5950	0.25277	0.0115639
ALM015	LHO002	510680	130879	0.25628	-0.00681258							ALM030CMO001	41642	0.25277	0.0115639
ALM015	LHO003	480338	122349	0.25471	0.00548138							ALM025ALM049	47767	0.25277	0.0115639
ALM015	LOT001	74476	19056	0.25587	-0.00360205							BAS003PUC001	53032	0.25277	0.0115639
ALM015	MDP001	94401	23980	0.25402	0.0108845							ALM025BAS023	266721	0.25277	0.0115639
ALM015	MDP002	278724	71087	0.25504	0.0028973							ALM006ALM057	289048	0.25277	0.0115639
ALM015	MDP003	139440	35280	0.25301	0.0187933							ALM008ALM045	8905	0.25278	0.0114852
ALM015	MIV001	148927	38008	0.25521	0.00156611							ALM048BAS003	10266	0.25278	0.0114852
ALM015	MMI002	9597	2422	0.25237	0.0238049							LHO001MMI004	59759	0.25278	0.0114852
ALM015	MMI003	9753	2540	0.26043	-0.0393093							ALM004ALM077	67497	0.25278	0.0114852
ALM015	MMI004	54152	13665	0.25235	0.0239615							ALM068ALM079	76292	0.25278	0.0114852
ALM015	pir001.SG	91589	23034	0.25149	0.0306957							ALM071ALM077	80011	0.25278	0.0114852
ALM015	PLZ001	515288	131240	0.25469	0.00563799							ALM019ALM024	116993	0.25278	0.0114852
ALM015	PUC001	508327	128808	0.2534	0.0157394							ALM047ALM078	162840	0.25278	0.0114852
ALM015	PUC002	513705	130591	0.25421	0.00939666							ALM001ALM018	169075	0.25278	0.0114852
ALM015	PUC003	488727	123975	0.25367	0.0136252							BAS018ALM079	34123	0.25279	0.0114065
ALM015	PUC004	494710	125914	0.25452	0.00696919							ALM034BAS003	47451	0.25279	0.0114065
ALM015	VAD001	405274	102810	0.25368	0.0135468							BAS026LHO003	101323	0.25279	0.0114065
ALM015	VAD002	68410	17413	0.25454	0.00681258							ALM052BAS023	128347	0.25279	0.0114065
ALM015	VAD003	24356	6311	0.25911	-0.028973							ALM007.BALM071	186982	0.25279	0.0114065
ALM015	VAD004	196701	50589	0.25719	-0.0139384							ALM069ALM075	201505	0.25279	0.0114065
ALM015	VAD005	288460	73362	0.25432	0.0085353							ALM019ALM051	491150	0.25279	0.0114065
ALM015	ZAP001	7400	1927	0.26041	-0.0391527							BAS014LOT001	3833	0.2528	0.0113279
ALM015	ZAP002	443615	114919	0.25905	-0.0285032							ZAP001ALM076	7496	0.2528	0.0113279
ALM016	ALM007.B	407104	103701	0.25473	0.00532477							ALM008FAL001	15740	0.2528	0.0113279
ALM016	ALM017	641764	149619	0.23314	0.174386							ALM006BAS003	54664	0.2528	0.0113279
ALM016	ALM018	254317	64369	0.25311	0.0180103							ALM019BAS003	55980	0.2528	0.0113279
ALM016	ALM019	668427	168145	0.25155	0.0302259							BAS002BAS026	90716	0.2528	0.0113279
ALM016	ALM020	529721	134708	0.2543	0.00869191							ALM043BAS018	97678	0.2528	0.0113279
ALM016	ALM021	585593	148541	0.25366	0.0137035							ALM021ALM032	337303	0.2528	0.0113279
ALM016	ALM024	115909	29244	0.2523	0.024353							ALM021ALM034	486371	0.2528	0.0113279
ALM016	ALM025	336820	85668	0.25434	0.00837869							ALM026BAS003	39381	0.25281	0.0112492
ALM016	ALM026	424776	108759	0.25604	-0.00493324							ALM029ALM048	54812	0.25281	0.0112492
ALM016	ALM027	114003	28834	0.25292	0.0194981							CMO003ALM075	55153	0.25281	0.0112492
ALM016	ALM028	522639	132314	0.25317	0.0175404							ALM043ALM088	178096	0.25281	0.0112492
ALM016	ALM029	322335	82746	0.25671	-0.0101797							ALM006ALM038	304828	0.25281	0.0112492
ALM016	ALM030	78747	19998	0.25395	0.0114326							ALM031ALM079	30634	0.25282	0.0111705
ALM016	ALM031	218971	55987	0.25568	-0.00211425							CMO003PUC002	109256	0.25282	0.0111705
ALM016	ALM032	375371	95736	0.25504	0.0028973							ALM004ALM034	209942	0.25282	0.0111705
ALM016	ALM034	544216	136080	0.25005	0.0419717							ALM016ALM087	230033	0.25282	0.0111705
ALM016	ALM035	547352	138524	0.25308	0.0182452							ALM006BAS025	470588	0.25282	0.0111705
ALM016	ALM036	511658	130836	0.25571	-0.00234916							ALM006PUC004	582967	0.25282	0.0111705
ALM016	ALM037	15875	3686	0.23219	0.181825							BAS025MMI002	8555	0.25283	0.0110919
ALM016	ALM038	313633	79439	0.25329	0.0166008							MMI002ALM084	9983	0.25283	0.0110919
ALM016	ALM039	525978	134028	0.25482	0.00462002							CMO002PUC004	191210	0.25283	0.0110919
ALM016	ALM040	251642	63668	0.25301	0.0187933							ALM053LHO001	398694	0.25283	0.0110919
ALM016	ALM041	605410	153335	0.25327	0.0167574							ALM018MMI003	4663	0.25284	0.0110132
ALM016	ALM042	557955	142136	0.25474	0.00524647							ALM049ALM073	4663	0.25284	0.0110132
ALM016	ALM043	264436	66004	0.2496	0.0454955							ALM014ALM031	48196	0.25284	0.0110132
ALM016	ALM044	64655	16539	0.2558	-0.00305391							ALM049PUC004	77372	0.25284	0.0110132
ALM016	ALM045	9668	2413	0.24959	0.0455738							CMO003ALM068	104071	0.25284	0.0110132
ALM016	ALM046	103529	26450	0.25548	-0.000548138							BAS027MMI002	7293	0.25285	0.0109346
ALM016	ALM047	333216	84775	0.25441	0.00783055							ALM084ALM037	14119	0.25285	0.0109346
ALM016	ALM048	102285	26032	0.2545	0.0071258							ALM025ALM054	14554	0.25285	0.0109346
ALM016	ALM049	82441	19967	0.2422	0.103442							FAL001ALM068	15329	0.25285	0.0109346
ALM016	ALM050	589252	149815	0.25425	0.00908343							ALM062ALM087	68250	0.25285	0.0109346
ALM016	ALM051	486428	124040	0.255	0.00321052							ALM001LHO003	365734	0.25285	0.0109346
ALM016	ALM052	161260	30832	0.19119	0.502878							ALM028BAS002	417723	0.25285	0.0109346
ALM016	ALM053	429953	109282	0.25417	0.00970988							ALM054ALM077	7253	0.25286	0.0108559
ALM016	ALM054	28377	7164	0.25246	0.0231001							ALM016ALM057	296551	0.25286	0.0108559
ALM016	ALM055	274794	69452	0.25274	0.0209076							ALM003ALM067	383143	0.25286	0.0108559
ALM016	ALM056.AB	140778	36171	0.25694	-0.0119807							ALM003ALM035	407446	0.25286	0.0108559
ALM016	ALM057	296551	74987	0.25286	0.0199679							ALM028FAL001	14209	0.25287	0.0107772
ALM016	ALM058	482763	122965	0.25471	0.00548138							ALM024ALM079	17076	0.25287	0.0107772
ALM016	ALM060	634447	152664	0.24063	0.115735							BAS023ALM087	181836	0.25287	0.0107772
ALM016	ALM062	177771	45908	0.25824	-0.0221604							ALM006ALM032	363019	0.25287	0.0107772
ALM016	ALM063	498944	127761	0.25606	-0.00508986							ALM002PLZ001	423576	0.25287	0.0107772
ALM016	ALM064	577582	148333	0.25682	-0.0110411							ALM018ALM045	4338	0.25288	0.0106986
ALM016	ALM067	507968	128898	0.25375	0.0129987							ALM024ALM054	5117	0.25288	0.0106986
ALM016	ALM068	576006	146436	0.25423	0.00924005							MDP001PUC004	103289	0.25288	0.0106986
ALM016	ALM069	431075	110116	0.25545	-0.000313222							ALM043ALM086	211595	0.25288	0.0106986
ALM016	ALM070	103691	26604	0.25657	-0.00908343							ALM041ALM047	308213	0.25288	0.0106986
ALM016	ALM071	286617	72984	0.25464	0.00602952							ALM028BAS023	408461	0.25288	0.0106986
ALM016	ALM073	32768	8457	0.25809	-0.0209859							ALM038ALM043	133271	0.25289	0.0106199
ALM016	ALM075	295253	74742	0.25315	0.017697							ALM052CBR004	150228	0.25289	0.0106199
ALM016	ALM076	565490	143464	0.2537	0.0133902							ALM004ALM041	230903	0.25289	0.0106199
ALM016	ALM077	160137	40742	0.25442	0.00775224							ALM064ALM071	253432	0.25289	0.0106199
ALM016	ALM078	304049	77324	0.25431	0.0086136							PUC004ALM071	263726	0.25289	0.0106199
ALM016	ALM079	84836	21656	0.25527	0.00109628							ALM001ALM036	320395	0.25289	0.0106199
ALM016	ALM080	622578	158349	0.25434	0.00837869							ALM053BAS003	39106	0.2529	0.0105412
ALM016	ALM081	647021	165211	0.25534	0.000548138							ALM032ALM049	52017	0.2529	0.0105412
ALM016	ALM084	572816	146759	0.25621	-0.00626444							ALM043MDP003	71925	0.2529	0.0105412
ALM016	ALM086	518246	131757	0.25424	0.00916174							ALM043ALM075	124401	0.2529	0.0105412
ALM016	ALM087	230033	58157	0.25282	0.0202811							ALM036ALM043	210640	0.2529	0.0105412
ALM016	ALM088	428629	109270	0.25493	0.00375866							ALM002ALM060	424260	0.2529	0.0105412
ALM016	ATP9.SG	310938	79579	0.25593	-0.00407188							ALM064ALM067	447027	0.2529	0.0105412
ALM016	BAS002	517667	132375	0.25571	-0.00234916							ALM014ALM053	94858	0.25291	0.0104626
ALM016	BAS003	55639	14082	0.2531	0.0180886							CMO003LHO001	108435	0.25291	0.0104626
ALM016	BAS006	4169	1025	0.24586	0.0747817							ALM025ALM043	144402	0.25291	0.0104626
ALM016	BAS014	26935	6876	0.25528	0.00101797							ALM040ALM076	219179	0.25291	0.0104626
ALM016	BAS017	48892	12459	0.25483	0.00454172							BAS027LHO003	359452	0.25291	0.0104626
ALM016	BAS018	218959	55620	0.25402	0.0108845							LHO003ALM068	514462	0.25291	0.0104626
ALM016	BAS022	579484	147983	0.25537	0.000313222							ALM019ALM054	28673	0.25292	0.0103839
ALM016	BAS023	504737	128155	0.2539	0.0118241							ALM034BAS017	42266	0.25292	0.0103839
ALM016	BAS024	579085	147332	0.25442	0.00775224							ALM028LOT001	72166	0.25292	0.0103839
ALM016	BAS025	486222	123286	0.25356	0.0144865							ALM024ALM026	80439	0.25292	0.0103839
ALM016	BAS026	112046	28417	0.25362	0.0140167							ALM041CMO003	105344	0.25292	0.0103839
ALM016	BAS027	403479	102814	0.25482	0.00462002							CMO003ALM081	110050	0.25292	0.0103839
ALM016	CBR001	14785	3874	0.26202	-0.0517599							ALM016ALM027	114003	0.25292	0.0103839
ALM016	CBR004	605254	154413	0.25512	0.00227086							ALM007.BALM062	117298	0.25292	0.0103839
ALM016	CMO001	302383	76816	0.25404	0.0107278							ALM014PUC004	128165	0.25292	0.0103839
ALM016	CMO002	202526	51292	0.25326	0.0168357							ALM004PLZ001	240683	0.25292	0.0103839
ALM016	CMO003	112793	28474	0.25244	0.0232567							BAS027ALM081	394765	0.25292	0.0103839
ALM016	esp005.SG	658790	170217	0.25838	-0.0232567							ALM034BAS025	405047	0.25292	0.0103839
ALM016	FAL001	17307	4374	0.25273	0.0209859							BAS026BAS027	73128	0.25293	0.0103052
ALM016	FAL002	13802	3458	0.25054	0.0381348							ALM029ALM051	244102	0.25293	0.0103052
ALM016	I10939	290625	75168	0.25864	-0.0252927							ALM055LHO003	246742	0.25293	0.0103052
ALM016	I10940	29219	7490	0.25634	-0.00728241							BAS025ALM068	429822	0.25293	0.0103052
ALM016	I10941	380006	97502	0.25658	-0.00916174							ALM035ALM041	503358	0.25293	0.0103052
ALM016	I12208	694778	176871	0.25457	0.00657766							ALM019ALM064	583652	0.25293	0.0103052
ALM016	I12209	708281	180286	0.25454	0.00681258							ALM041ALM054	25899	0.25294	0.0102266
ALM016	I12809	45948	11854	0.25799	-0.0202028							CMO003MDP003	32925	0.25294	0.0102266
ALM016	I12855	20651	5190	0.25132	0.0320269							ALM043MDP002	141559	0.25294	0.0102266
ALM016	I1310	361185	92831	0.25702	-0.0126072							ALM006ALM078	299383	0.25294	0.0102266
ALM016	I1311	4742	1233	0.26002	-0.0360988							ALM020BAS023	413254	0.25294	0.0102266
ALM016	I1836	251635	64638	0.25687	-0.0114326							ALM001BAS003	37932	0.25295	0.0101479
ALM016	I1840	533232	135962	0.25498	0.00336714							CMO003ALM064	100407	0.25295	0.0101479
ALM016	I1977	99038	25395	0.25642	-0.00790885							BAS002ALM087	185841	0.25295	0.0101479
ALM016	I1982	12416	3117	0.25105	0.0341412							ALM086ALM071	231516	0.25295	0.0101479
ALM016	I2469	80626	21030	0.26083	-0.0424416							CMO001ALM058	233236	0.25295	0.0101479
ALM016	I2470	360370	92727	0.25731	-0.014878							ALM043LHO001	247354	0.25295	0.0101479
ALM016	I2471	170671	43952	0.25752	-0.0165225							ALM051ALM053	325910	0.25295	0.0101479
ALM016	I2472	128896	33000	0.25602	-0.00477663							BAS023ALM069	338318	0.25295	0.0101479
ALM016	I3490	181955	46570	0.25594	-0.00415019							ALM020ALM067	418923	0.25295	0.0101479
ALM016	I3491	77585	20016	0.25799	-0.0202028							ALM014BAS026	25866	0.25296	0.0100692
ALM016	I3492	110452	28379	0.25694	-0.0119807							ALM030ALM051	62382	0.25296	0.0100692
ALM016	I3493	258655	66102	0.25556	-0.00117458							ALM046ALM064	91535	0.25296	0.0100692
ALM016	I3494	575870	147014	0.25529	0.000939666							ALM039ALM071	233327	0.25296	0.0100692
ALM016	I3756	505048	129620	0.25665	-0.00970988							ALM020ALM069	356698	0.25296	0.0100692
ALM016	I3997	729072	186189	0.25538	0.000234916							ALM051ALM080	459666	0.25296	0.0100692
ALM016	I4558	529844	135682	0.25608	-0.00524647							BAS022BAS006	3700	0.25297	0.00999056
ALM016	I4559	298710	76349	0.2556	-0.0014878							CMO001MMI004	32197	0.25297	0.00999056
ALM016	I4560	695996	178460	0.25641	-0.00783055							ALM028ALM049	70347	0.25297	0.00999056
ALM016	I4561	706818	180449	0.2553	0.00086136							ALM046LHO001	96176	0.25297	0.00999056
ALM016	I4562	602422	154287	0.25611	-0.00548138							LHO003MDP001	101310	0.25297	0.00999056
ALM016	I4563	356780	91317	0.25595	-0.0042285							LHO001ALM087	214410	0.25297	0.00999056
ALM016	I6470	557490	142357	0.25535	0.000469833							ALM002ALM041	406416	0.25297	0.00999056
ALM016	I6618	411013	105390	0.25642	-0.00790885							LHO003ALM045	8878	0.25298	0.00991189
ALM016	I7162	293653	75265	0.25631	-0.00704749							ALM036BAS017	40343	0.25298	0.00991189
ALM016	I7689	11097	2880	0.25953	-0.0322619							ALM021BAS026	101993	0.25298	0.00991189
ALM016	I7691	68617	17608	0.25661	-0.00939666							ALM038CMO002	104948	0.25298	0.00991189
ALM016	I7692	50728	13131	0.25885	-0.0269371							CMO001ALM069	208736	0.25298	0.00991189
ALM016	I8045	27362	6895	0.25199	0.0267805							ALM043BAS023	209170	0.25298	0.00991189
ALM016	I8136	474273	120899	0.25491	0.00391527							ALM051BAS023	378872	0.25298	0.00991189
ALM016	I8144	83024	21295	0.25649	-0.00845699							ALM006BAS027	390005	0.25298	0.00991189
ALM016	I8570	201809	51780	0.25658	-0.00916174							ALM041ALM063	460236	0.25298	0.00991189
ALM016	I8571	30726	7759	0.25252	0.0226303							ALM017ALM068	563840	0.25298	0.00991189
ALM016	LHO001	605609	153901	0.25413	0.0100231							ALM054ALM055	12226	0.25299	0.00983323
ALM016	LHO002	617327	156440	0.25342	0.0155828							ALM032ALM052	98722	0.25299	0.00983323
ALM016	LHO003	577966	147259	0.25479	0.00485494							ALM014PUC003	127071	0.25299	0.00983323
ALM016	LOT001	88599	22448	0.25337	0.0159743							ALM042ALM087	198289	0.25299	0.00983323
ALM016	MDP001	108870	27781	0.25518	0.00180103							ALM002ALM075	204893	0.25299	0.00983323
ALM016	MDP002	330432	84388	0.25539	0.000156611							ALM021LHO003	526177	0.25299	0.00983323
ALM016	MDP003	163925	41827	0.25516	0.00195764							ALM024CMO003	22727	0.253	0.00975456
ALM016	MIV001	176258	44960	0.25508	0.00258408							ALM014ALM027	26700	0.253	0.00975456
ALM016	MMI002	11456	2899	0.25306	0.0184018							ALM001ALM049	56751	0.253	0.00975456
ALM016	MMI003	11636	2965	0.25481	0.00469833							PUC004ALM079	79499	0.253	0.00975456
ALM016	MMI004	63247	16247	0.25688	-0.0115109							ALM021ALM038	284855	0.253	0.00975456
ALM016	pir001.SG	112954	28141	0.24914	0.0490975							ALM019PUC003	593766	0.253	0.00975456
ALM016	PLZ001	623067	158576	0.25451	0.00704749							ALM043ALM037	7059	0.25301	0.0096759
ALM016	PUC001	613815	156626	0.25517	0.00187933							LOT001ALM070	14936	0.25301	0.0096759
ALM016	PUC002	621127	158314	0.25488	0.00415019							ALM040ALM046	42461	0.25301	0.0096759
ALM016	PUC003	588155	149794	0.25468	0.0057163							ALM087ALM056.AB	55369	0.25301	0.0096759
ALM016	PUC004	595983	151891	0.25486	0.0043068							ALM014ALM007.B	90045	0.25301	0.0096759
ALM016	VAD001	482914	123011	0.25473	0.00532477							ALM021ALM024	106296	0.25301	0.0096759
ALM016	VAD002	81225	20848	0.25667	-0.00986649							ALM071ALM075	135416	0.25301	0.0096759
ALM016	VAD003	28875	7424	0.25711	-0.0133119							ALM015MDP003	139440	0.25301	0.0096759
ALM016	VAD004	234769	60073	0.25588	-0.00368036							ALM016ALM040	251642	0.25301	0.0096759
ALM016	VAD005	339944	86876	0.25556	-0.00117458							ALM041BAS003	51791	0.25302	0.00959723
ALM016	ZAP001	8682	2349	0.27056	-0.118633							ALM001ALM030	53941	0.25302	0.00959723
ALM016	ZAP002	528985	136933	0.25886	-0.0270154							ALM043BAS025	201316	0.25302	0.00959723
ALM017	ALM007.B	398229	101497	0.25487	0.0042285							ALM028ALM078	256420	0.25302	0.00959723
ALM017	ALM018	251712	63915	0.25392	0.0116675							BAS025ALM076	419766	0.25302	0.00959723
ALM017	ALM019	648527	165266	0.25483	0.00454172							ALM014ALM054	6264	0.25303	0.00951857
ALM017	ALM020	522962	133284	0.25486	0.0043068							BAS026ALM062	34731	0.25303	0.00951857
ALM017	ALM021	576952	146448	0.25383	0.0123723							ALM008BAS003	51361	0.25303	0.00951857
ALM017	ALM024	114230	29075	0.25453	0.00689088							ALM004ALM080	237154	0.25303	0.00951857
ALM017	ALM025	333046	84829	0.25471	0.00548138							ALM021BAS024	514860	0.25303	0.00951857
ALM017	ALM026	420980	108091	0.25676	-0.0105712							ALM014ALM029	72529	0.25304	0.0094399
ALM017	ALM027	113095	28771	0.2544	0.00790885							ALM020ALM040	209419	0.25304	0.0094399
ALM017	ALM028	515471	130938	0.25402	0.0108845							ALM055ALM067	218814	0.25304	0.0094399
ALM017	ALM029	316885	80911	0.25533	0.000626444							ALM028ALM043	219133	0.25304	0.0094399
ALM017	ALM030	78106	20055	0.25677	-0.0106495							ALM038ALM068	278846	0.25304	0.0094399
ALM017	ALM031	213460	54709	0.2563	-0.00696919							ALM006ALM051	470162	0.25304	0.0094399
ALM017	ALM032	366588	93417	0.25483	0.00454172							ALM068ALM076	493947	0.25304	0.0094399
ALM017	ALM034	529847	133833	0.25259	0.0220821							FAL002ALM078	6892	0.25305	0.00936123
ALM017	ALM035	532916	135778	0.25478	0.00493324							ALM042BAS014	23007	0.25305	0.00936123
ALM017	ALM036	499123	128326	0.2571	-0.0132336							ALM024CMO002	39573	0.25305	0.00936123
ALM017	ALM037	15533	3888	0.25031	0.0399358							ALM055ALM087	105306	0.25305	0.00936123
ALM017	ALM038	307421	78079	0.25398	0.0111977							ALM027LHO001	108938	0.25305	0.00936123
ALM017	ALM039	513302	131606	0.25639	-0.00767394							ALM036ALM071	228179	0.25305	0.00936123
ALM017	ALM040	246502	63402	0.25721	-0.014095							ALM001ALM034	338681	0.25305	0.00936123
ALM017	ALM041	588402	149871	0.25471	0.00548138							ALM016MMI002	11456	0.25306	0.00928257
ALM017	ALM042	541915	137661	0.25403	0.0108062							BAS014BAS023	20762	0.25306	0.00928257
ALM017	ALM043	258914	65591	0.25333	0.0162875							ALM040ALM052	67561	0.25306	0.00928257
ALM017	ALM044	63277	16124	0.25482	0.00462002							CMO001ALM062	89569	0.25306	0.00928257
ALM017	ALM045	9511	2396	0.25192	0.0273286							BAS026PUC001	105887	0.25306	0.00928257
ALM017	ALM046	101146	25725	0.25434	0.00837869							ALM057ALM007.B	189999	0.25306	0.00928257
ALM017	ALM047	326091	83298	0.25544	-0.000234916							ALM001ALM078	201851	0.25306	0.00928257
ALM017	ALM048	100794	25393	0.25193	0.0272503							ALM026ALM047	225422	0.25306	0.00928257
ALM017	ALM049	81217	20280	0.2497	0.0447124							ALM004PUC004	231916	0.25306	0.00928257
ALM017	ALM050	572002	145488	0.25435	0.00830038							ALM035BAS025	408223	0.25306	0.00928257
ALM017	ALM051	474817	120951	0.25473	0.00532477							ALM035ALM050	491091	0.25306	0.00928257
ALM017	ALM052	157965	37191	0.23544	0.156376							ALM087ALM070	39783	0.25307	0.0092039
ALM017	ALM053	419123	106831	0.25489	0.00407188							ALM014BAS027	89251	0.25307	0.0092039
ALM017	ALM054	27125	6708	0.2473	0.0635057							ALM024BAS023	92056	0.25307	0.0092039
ALM017	ALM055	268658	68148	0.25366	0.0137035							ALM048ALM081	100064	0.25307	0.0092039
ALM017	ALM056.AB	138880	35381	0.25476	0.00508986							ALM031ALM075	101329	0.25307	0.0092039
ALM017	ALM057	290672	74005	0.2546	0.00634274							ALM018ALM057	121794	0.25307	0.0092039
ALM017	ALM058	473187	119811	0.2532	0.0173055							ALM007.BALM087	150724	0.25307	0.0092039
ALM017	ALM060	617394	118952	0.19267	0.491289							ALM036ALM051	382805	0.25307	0.0092039
ALM017	ALM062	174776	44874	0.25675	-0.0104929							ALM054ALM058	20792	0.25308	0.00912524
ALM017	ALM063	488842	125350	0.25642	-0.00790885							ALM047ALM048	56290	0.25308	0.00912524
ALM017	ALM064	561536	143808	0.2561	-0.00540308							ALM048ALM007.B	68406	0.25308	0.00912524
ALM017	ALM067	497846	126956	0.25501	0.00313222							ALM042ALM049	72399	0.25308	0.00912524
ALM017	ALM068	563840	142640	0.25298	0.0190282							ALM024ALM069	80420	0.25308	0.00912524
ALM017	ALM069	422597	107825	0.25515	0.00203594							ALM046ALM080	97824	0.25308	0.00912524
ALM017	ALM070	102293	26226	0.25638	-0.00759563							ALM025ALM040	137374	0.25308	0.00912524
ALM017	ALM071	281093	71331	0.25376	0.0129204							ALM032ALM040	151109	0.25308	0.00912524
ALM017	ALM073	32019	8205	0.25625	-0.00657766							ALM032ALM047	196846	0.25308	0.00912524
ALM017	ALM075	290394	73696	0.25378	0.0127638							ALM001ALM015	340043	0.25308	0.00912524
ALM017	ALM076	549769	140183	0.25499	0.00328883							ALM016ALM035	547352	0.25308	0.00912524
ALM017	ALM077	158204	40300	0.25473	0.00532477							LHO001ALM073	30365	0.25309	0.00904657
ALM017	ALM078	300381	76292	0.25398	0.0111977							ALM049ALM075	40633	0.25309	0.00904657
ALM017	ALM079	83732	21297	0.25435	0.00830038							ALM025ALM079	48611	0.25309	0.00904657
ALM017	ALM080	605832	155093	0.256	-0.00462002							ALM052PUC002	153785	0.25309	0.00904657
ALM017	ALM081	627492	161065	0.25668	-0.00994479							ALM021BAS023	453510	0.25309	0.00904657
ALM017	ALM084	559832	143022	0.25547	-0.000469833							ALM044ALM071	30431	0.2531	0.0089679
ALM017	ALM086	503171	128130	0.25465	0.00595122							ALM016BAS003	55639	0.2531	0.0089679
ALM017	ALM087	225045	56965	0.25313	0.0178536							BAS002ALM079	69965	0.2531	0.0089679
ALM017	ALM088	418155	107014	0.25592	-0.00399358							ALM039ALM075	241180	0.2531	0.0089679
ALM017	ATP9.SG	293854	75285	0.2562	-0.00618613							ALM019ALM040	253693	0.2531	0.0089679
ALM017	BAS002	506004	129367	0.25566	-0.00195764							ALM050CMO001	272694	0.2531	0.0089679
ALM017	BAS003	54940	14016	0.25511	0.00234916							ALM064ALM068	505216	0.2531	0.0089679
ALM017	BAS006	4041	1000	0.24746	0.0622528							MMI003ALM063	8925	0.25311	0.00888924
ALM017	BAS014	26132	6654	0.25463	0.00610783							ALM003ALM037	12386	0.25311	0.00888924
ALM017	BAS017	48476	12243	0.25256	0.0223171							ALM054ALM071	12797	0.25311	0.00888924
ALM017	BAS018	216686	55559	0.2564	-0.00775224							BAS026ALM060	107517	0.25311	0.00888924
ALM017	BAS022	561707	142947	0.25449	0.0072041							ALM016ALM018	254317	0.25311	0.00888924
ALM017	BAS023	493070	125925	0.25539	0.000156611							ALM047ALM079	47025	0.25312	0.00881057
ALM017	BAS024	563001	143957	0.2557	-0.00227086							ALM049ALM050	75645	0.25312	0.00881057
ALM017	BAS025	474920	120784	0.25432	0.0085353							ALM004ALM018	104680	0.25312	0.00881057
ALM017	BAS026	109849	27757	0.25268	0.0213774							ALM021ALM056.AB	129486	0.25312	0.00881057
ALM017	BAS027	394036	100292	0.25452	0.00696919							ALM052ALM086	130590	0.25312	0.00881057
ALM017	CBR001	14406	3778	0.26225	-0.0535609							ALM043ALM053	181863	0.25312	0.00881057
ALM017	CBR004	595506	152601	0.25625	-0.00657766							ALM032ALM007.B	241406	0.25312	0.00881057
ALM017	CMO001	298070	75233	0.2524	0.0235699							ALM008ALM053	388250	0.25312	0.00881057
ALM017	CMO002	200934	51103	0.25433	0.00845699							ALM015ALM068	478220	0.25312	0.00881057
ALM017	CMO003	112010	28411	0.25365	0.0137818							ALM019ALM035	552830	0.25312	0.00881057
ALM017	esp005.SG	621148	161964	0.26075	-0.0418151							ALM041PUC001	564397	0.25312	0.00881057
ALM017	FAL001	16919	4330	0.25593	-0.00407188							ALM052ALM070	28234	0.25313	0.00873191
ALM017	FAL002	13492	3484	0.25823	-0.0220821							MDP002MMI004	34958	0.25313	0.00873191
ALM017	I10939	288301	74824	0.25953	-0.0322619							ALM031CMO001	104619	0.25313	0.00873191
ALM017	I10940	29126	7512	0.25791	-0.0195764							ALM040ALM057	119728	0.25313	0.00873191
ALM017	I10941	377451	97253	0.25766	-0.0176187							ALM001BAS018	148216	0.25313	0.00873191
ALM017	I12208	675389	173326	0.25663	-0.00955327							ALM017ALM087	225045	0.25313	0.00873191
ALM017	I12209	688041	176089	0.25593	-0.00407188							ALM008ALM055	250389	0.25313	0.00873191
ALM017	I12809	45684	11564	0.25313	0.0178536							BAS027ALM058	307530	0.25313	0.00873191
ALM017	I12855	20308	5123	0.25227	0.0245879							ALM032ALM034	315162	0.25313	0.00873191
ALM017	I1310	358098	92573	0.25851	-0.0242747							ALM021ALM067	458816	0.25313	0.00873191
ALM017	I1311	4743	1279	0.26966	-0.111585							LHO003ALM084	508240	0.25313	0.00873191
ALM017	I1836	250442	64294	0.25672	-0.010258							ALM049LHO002	79115	0.25314	0.00865324
ALM017	I1840	520814	133701	0.25672	-0.010258							ALM014ALM050	125362	0.25314	0.00865324
ALM017	I1977	97277	25036	0.25737	-0.0153479							ALM043BAS022	234080	0.25314	0.00865324
ALM017	I1982	11921	3064	0.25703	-0.0126855							ALM001ALM039	329242	0.25314	0.00865324
ALM017	I2469	79998	20629	0.25787	-0.0192631							ALM069ALM084	380475	0.25314	0.00865324
ALM017	I2470	359979	92626	0.25731	-0.014878							LHO001ALM076	520350	0.25314	0.00865324
ALM017	I2471	168283	43329	0.25748	-0.0162092							PUC001BAS006	3895	0.25315	0.00857458
ALM017	I2472	129077	33089	0.25635	-0.00736071							ALM055CBR001	6976	0.25315	0.00857458
ALM017	I3490	179578	46187	0.2572	-0.0140167							ALM046LHO003	92687	0.25315	0.00857458
ALM017	I3491	76773	19868	0.25879	-0.0264672							ALM053ALM057	200631	0.25315	0.00857458
ALM017	I3492	107568	27904	0.25941	-0.0313222							ALM043PUC003	240944	0.25315	0.00857458
ALM017	I3493	257577	66126	0.25672	-0.010258							ALM006ALM043	257432	0.25315	0.00857458
ALM017	I3494	567568	145221	0.25587	-0.00360205							ALM016ALM075	295253	0.25315	0.00857458
ALM017	I3756	498769	128331	0.2573	-0.0147997							ALM050ALM076	505944	0.25315	0.00857458
ALM017	I3997	696722	177770	0.25515	0.00203594							ALM025ALM030	45248	0.25316	0.00849591
ALM017	I4558	520310	133705	0.25697	-0.0122157							ALM032ALM046	61634	0.25316	0.00849591
ALM017	I4559	294449	76017	0.25817	-0.0216123							ALM076ALM079	75012	0.25316	0.00849591
ALM017	I4560	673918	171912	0.25509	0.00250578							ALM004ALM031	85188	0.25316	0.00849591
ALM017	I4561	683728	174702	0.25551	-0.000783055							ALM031ALM040	87016	0.25316	0.00849591
ALM017	I4562	592992	152297	0.25683	-0.0111194							ALM018ALM025	142767	0.25316	0.00849591
ALM017	I4563	352370	90319	0.25632	-0.0071258							ALM053ALM071	198369	0.25316	0.00849591
ALM017	I6470	546105	139796	0.25599	-0.00454172							ALM004ALM086	198881	0.25316	0.00849591
ALM017	I6618	405496	104231	0.25705	-0.0128421							ALM057BAS025	224811	0.25316	0.00849591
ALM017	I7162	283582	73421	0.25891	-0.0274069							ALM051ALM069	326467	0.25316	0.00849591
ALM017	I7689	10830	2790	0.25762	-0.0173055							LOT001ALM068	78278	0.25317	0.00841724
ALM017	I7691	67155	17139	0.25522	0.0014878							MDP003ALM078	84698	0.25317	0.00841724
ALM017	I7692	49784	12836	0.25783	-0.0189499							ALM058ALM077	128161	0.25317	0.00841724
ALM017	I8045	26574	6670	0.251	0.0345327							PUC003ALM087	210006	0.25317	0.00841724
ALM017	I8136	462151	118055	0.25545	-0.000313222							ALM028ALM032	305948	0.25317	0.00841724
ALM017	I8144	79720	20416	0.2561	-0.00540308							ALM053CBR004	396875	0.25317	0.00841724
ALM017	I8570	199412	50964	0.25557	-0.00125289							ALM076ALM058	419462	0.25317	0.00841724
ALM017	I8571	30200	7673	0.25407	0.0104929							ALM003ALM041	447712	0.25317	0.00841724
ALM017	LHO001	597184	152407	0.25521	0.00156611							ALM016ALM028	522639	0.25317	0.00841724
ALM017	LHO002	607543	154953	0.25505	0.002819							ALM024ALM062	34584	0.25318	0.00833858
ALM017	LHO003	570669	145499	0.25496	0.00352375							BAS017PLZ001	47551	0.25318	0.00833858
ALM017	LOT001	86512	22089	0.25533	0.000626444							BAS018MDP002	122255	0.25318	0.00833858
ALM017	MDP001	108198	27530	0.25444	0.00759563							ALM038ALM040	127017	0.25318	0.00833858
ALM017	MDP002	327439	83671	0.25553	-0.000939666							ALM006CMO002	199881	0.25318	0.00833858
ALM017	MDP003	162365	41550	0.2559	-0.00383697							ALM057ALM067	233854	0.25318	0.00833858
ALM017	MIV001	173401	44434	0.25625	-0.00657766							ALM006ALM025	330577	0.25318	0.00833858
ALM017	MMI002	11135	2851	0.25604	-0.00493324							ALM002ALM063	340501	0.25318	0.00833858
ALM017	MMI003	11214	2944	0.26253	-0.0557535							ALM036ALM068	451788	0.25318	0.00833858
ALM017	MMI004	62413	15972	0.25591	-0.00391527							ALM034ALM084	475581	0.25318	0.00833858
ALM017	pir001.SG	105114	26315	0.25035	0.0396226							ALM034ALM068	478450	0.25318	0.00833858
ALM017	PLZ001	612217	156609	0.25581	-0.00313222							ALM042ALM050	499919	0.25318	0.00833858
ALM017	PUC001	603958	154160	0.25525	0.00125289							ALM006ALM021	571726	0.25318	0.00833858
ALM017	PUC002	608915	156369	0.2568	-0.0108845							ALM057ZAP001	4230	0.25319	0.00825991
ALM017	PUC003	578834	147358	0.25458	0.00649935							LOT001MDP003	23895	0.25319	0.00825991
ALM017	PUC004	587773	149879	0.25499	0.00328883							ALM002BAS017	35649	0.25319	0.00825991
ALM017	VAD001	479874	121368	0.25292	0.0194981							ALM004LOT001	35846	0.25319	0.00825991
ALM017	VAD002	79941	20474	0.25611	-0.00548138							ALM006BAS017	48154	0.25319	0.00825991
ALM017	VAD003	28161	7317	0.25983	-0.034611							ALM030ALM058	61832	0.25319	0.00825991
ALM017	VAD004	230938	59314	0.25684	-0.0111977							ALM021ALM087	208261	0.25319	0.00825991
ALM017	VAD005	336806	86267	0.25613	-0.00563799							ALM002CMO001	213321	0.25319	0.00825991
ALM017	ZAP001	8478	2257	0.26622	-0.0846482							ALM003ALM045	7504	0.2532	0.00818125
ALM017	ZAP002	522545	136201	0.26065	-0.0410321							ALM048BAS026	20399	0.2532	0.00818125
ALM018	ALM007.B	166829	42324	0.2537	0.0133902							ALM008ALM049	76410	0.2532	0.00818125
ALM018	ALM019	256609	64824	0.25262	0.0218472							BAS026ALM086	90026	0.2532	0.00818125
ALM018	ALM020	215906	54683	0.25327	0.0167574							ALM019MDP001	109461	0.2532	0.00818125
ALM018	ALM021	233933	59045	0.2524	0.0235699							ALM015ALM055	233319	0.2532	0.00818125
ALM018	ALM024	49550	12476	0.25179	0.0283466							ALM026ALM067	338979	0.2532	0.00818125
ALM018	ALM025	142767	36143	0.25316	0.0176187							ALM017ALM058	473187	0.2532	0.00818125
ALM018	ALM026	177962	45243	0.25423	0.00924005							BAS023ALM080	477023	0.2532	0.00818125
ALM018	ALM027	49896	12606	0.25265	0.0216123							ALM021ALM076	503713	0.2532	0.00818125
ALM018	ALM028	214240	47941	0.22377	0.247759							ALM032BAS017	31089	0.25321	0.00810258
ALM018	ALM029	134892	34468	0.25552	-0.00086136							ALM031CMO002	70670	0.25321	0.00810258
ALM018	ALM030	35024	8792	0.25103	0.0342978							BAS023MDP003	131186	0.25321	0.00810258
ALM018	ALM031	88430	22231	0.2514	0.0314005							ALM055ALM063	214330	0.25321	0.00810258
ALM018	ALM032	154131	38916	0.25249	0.0228652							ALM001LHO002	385664	0.25321	0.00810258
ALM018	ALM034	215197	54343	0.25253	0.022552							ALM006BAS023	488461	0.25321	0.00810258
ALM018	ALM035	216997	54620	0.25171	0.028973							ALM019ALM034	550075	0.25321	0.00810258
ALM018	ALM036	203587	51882	0.25484	0.00446341							ALM041PUC002	569535	0.25321	0.00810258
ALM018	ALM037	6916	1705	0.24653	0.0695353							MMI002PLZ001	10880	0.25322	0.00802391
ALM018	ALM038	129715	32854	0.25328	0.0166791							ALM026ALM079	60350	0.25322	0.00802391
ALM018	ALM039	208850	52922	0.2534	0.0157394							BAS026LHO002	106681	0.25322	0.00802391
ALM018	ALM040	105065	26474	0.25198	0.0268588							ALM007.BALM060	391563	0.25322	0.00802391
ALM018	ALM041	235018	59677	0.25393	0.0115892							CMO001MMI003	5493	0.25323	0.00794525
ALM018	ALM042	219305	55999	0.25535	0.000469833							ALM006MMI002	11061	0.25323	0.00794525
ALM018	ALM043	110772	27828	0.25122	0.03281							ALM036MMI004	50811	0.25323	0.00794525
ALM018	ALM044	27362	6822	0.24932	0.047688							ALM024ALM057	55878	0.25323	0.00794525
ALM018	ALM045	4338	1097	0.25288	0.0198113							ALM018ALM088	172684	0.25323	0.00794525
ALM018	ALM046	43222	10918	0.2526	0.0220038							LHO003ALM087	205835	0.25323	0.00794525
ALM018	ALM047	136855	34702	0.25357	0.0144082							ALM019ALM031	221079	0.25323	0.00794525
ALM018	ALM048	45297	11257	0.24852	0.0539525							ALM004ALM008	229495	0.25323	0.00794525
ALM018	ALM049	37209	9381	0.25212	0.0257625							ALM051PUC001	455364	0.25323	0.00794525
ALM018	ALM050	230067	58496	0.25426	0.00900513							ALM034LHO003	480651	0.25323	0.00794525
ALM018	ALM051	196215	49183	0.25066	0.0371951							ALM044MDP003	17754	0.25324	0.00786658
ALM018	ALM052	69083	17358	0.25126	0.0324968							ALM053BAS014	18082	0.25324	0.00786658
ALM018	ALM053	175659	44634	0.25409	0.0103363							ALM043BAS026	49677	0.25324	0.00786658
ALM018	ALM054	11087	2810	0.25345	0.0153479							ALM043ALM077	72938	0.25324	0.00786658
ALM018	ALM055	116837	29355	0.25125	0.0325751							CMO003ALM086	91566	0.25324	0.00786658
ALM018	ALM056.AB	62089	16098	0.25927	-0.0302259							ALM035BAS018	188629	0.25324	0.00786658
ALM018	ALM057	121794	30822	0.25307	0.0183235							ALM053PUC004	392691	0.25324	0.00786658
ALM018	ALM058	198287	50316	0.25375	0.0129987							ALM029ALM045	5161	0.25325	0.00778792
ALM018	ALM060	244003	61611	0.2525	0.0227869							ALM051ALM079	66333	0.25325	0.00778792
ALM018	ALM062	76374	19430	0.25441	0.00783055							ALM024LHO001	109361	0.25325	0.00778792
ALM018	ALM063	199565	51142	0.25627	-0.00673427							ALM060ALM087	220863	0.25325	0.00778792
ALM018	ALM064	224875	57308	0.25484	0.00446341							ALM063ALM075	229916	0.25325	0.00778792
ALM018	ALM067	204106	51840	0.25399	0.0111194							ALM064ALM075	261444	0.25325	0.00778792
ALM018	ALM068	227705	58069	0.25502	0.00305391							ALM006MDP002	325716	0.25325	0.00778792
ALM018	ALM069	176812	44938	0.25416	0.00978818							ALM021ALM058	437223	0.25325	0.00778792
ALM018	ALM070	44644	11499	0.25757	-0.016914							ALM035ALM042	464948	0.25325	0.00778792
ALM018	ALM071	121392	30403	0.25045	0.0388395							PUC003PUC004	542379	0.25325	0.00778792
ALM018	ALM073	13607	3481	0.25582	-0.00321052							ALM021PLZ001	561048	0.25325	0.00778792
ALM018	ALM075	121060	30701	0.2536	0.0141733							ALM019ALM021	590965	0.25325	0.00778792
ALM018	ALM076	222017	56262	0.25341	0.0156611							ALM038BAS003	28907	0.25326	0.00770925
ALM018	ALM077	72061	18291	0.25383	0.0123723							ALM049ALM057	42241	0.25326	0.00770925
ALM018	ALM078	128886	32910	0.25534	0.000548138							ALM052BAS018	61621	0.25326	0.00770925
ALM018	ALM079	37943	9527	0.25109	0.033828							ALM026ALM046	70500	0.25326	0.00770925
ALM018	ALM080	240986	60769	0.25217	0.025371							ALM046CBR004	95916	0.25326	0.00770925
ALM018	ALM081	248446	62643	0.25214	0.0256059							ALM046ALM081	101505	0.25326	0.00770925
ALM018	ALM084	228603	58215	0.25466	0.00587291							ALM014ALM042	119105	0.25326	0.00770925
ALM018	ALM086	204539	51907	0.25378	0.0127638							ALM032CMO001	181794	0.25326	0.00770925
ALM018	ALM087	97467	24289	0.2492	0.0486277							ALM016CMO002	202526	0.25326	0.00770925
ALM018	ALM088	172684	43728	0.25323	0.0170706							ALM042CMO001	260017	0.25326	0.00770925
ALM018	ATP9.SG	111488	28696	0.25739	-0.0155045							CMO001LHO001	286086	0.25326	0.00770925
ALM018	BAS002	207028	52102	0.25167	0.0292862							ALM029PUC001	304514	0.25326	0.00770925
ALM018	BAS003	24427	6163	0.2523	0.024353							ALM025PUC001	320445	0.25326	0.00770925
ALM018	BAS014	10879	2724	0.25039	0.0393093							BAS027LHO002	380399	0.25326	0.00770925
ALM018	BAS017	22634	5682	0.25104	0.0342195							ALM028ALM058	395401	0.25326	0.00770925
ALM018	BAS018	96725	24276	0.25098	0.0346893							PUC004ALM084	522657	0.25326	0.00770925
ALM018	BAS022	225947	57778	0.25571	-0.00234916							ALM040ALM054	11024	0.25327	0.00763059
ALM018	BAS023	202557	51489	0.2542	0.00947496							ALM024ALM031	40115	0.25327	0.00763059
ALM018	BAS024	226712	57542	0.25381	0.0125289							ALM031ALM052	56749	0.25327	0.00763059
ALM018	BAS025	195075	49543	0.25397	0.011276							ALM024CMO001	57871	0.25327	0.00763059
ALM018	BAS026	48673	12367	0.25408	0.0104146							ALM003CMO003	89838	0.25327	0.00763059
ALM018	BAS027	166000	41836	0.25202	0.0265456							ALM040BAS027	161799	0.25327	0.00763059
ALM018	CBR001	6420	1674	0.26075	-0.0418151							ALM043BAS002	212297	0.25327	0.00763059
ALM018	CBR004	239225	61167	0.25569	-0.00219255							ALM018ALM020	215906	0.25327	0.00763059
ALM018	CMO001	127961	32241	0.25196	0.0270154							ALM034ALM055	232398	0.25327	0.00763059
ALM018	CMO002	87283	22022	0.25231	0.0242747							ALM006CMO001	296103	0.25327	0.00763059
ALM018	CMO003	50445	12899	0.2557	-0.00227086							ALM020ALM007.B	336496	0.25327	0.00763059
ALM018	esp005.SG	235956	61025	0.25863	-0.0252144							ALM051ALM060	467382	0.25327	0.00763059
ALM018	FAL001	7389	1829	0.24753	0.0617047							ALM016ALM041	605410	0.25327	0.00763059
ALM018	FAL002	5795	1549	0.2673	-0.0931052							ALM026FAL002	9290	0.25328	0.00755192
ALM018	I10939	124327	31908	0.25665	-0.00970988							ALM046MDP001	19311	0.25328	0.00755192
ALM018	I10940	13382	3433	0.25654	-0.00884852							ALM043ALM044	28163	0.25328	0.00755192
ALM018	I10941	162713	41832	0.25709	-0.0131553							MMI004ALM060	60604	0.25328	0.00755192
ALM018	I12208	265264	68147	0.2569	-0.0116675							ALM001ALM024	76741	0.25328	0.00755192
ALM018	I12209	268266	68473	0.25524	0.00133119							ALM018ALM038	129715	0.25328	0.00755192
ALM018	I12809	19863	5135	0.25852	-0.024353							ALM021ALM077	147938	0.25328	0.00755192
ALM018	I12855	8644	2168	0.25081	0.0360205							ALM003ALM069	327814	0.25328	0.00755192
ALM018	I1310	153772	39201	0.25493	0.00375866							ALM019ALM025	339913	0.25328	0.00755192
ALM018	I1311	2012	523	0.25994	-0.0354724							ALM032PUC002	356003	0.25328	0.00755192
ALM018	I1836	108760	27857	0.25613	-0.00563799							ALM021BAS027	363471	0.25328	0.00755192
ALM018	I1840	209019	53491	0.25591	-0.00391527							ALM019LHO001	611702	0.25328	0.00755192
ALM018	I1977	40442	10334	0.25553	-0.000939666							ALM054LHO003	24308	0.25329	0.00747325
ALM018	I1982	4708	1201	0.2551	0.00242747							BAS003ALM007.B	37136	0.25329	0.00747325
ALM018	I2469	34101	8744	0.25641	-0.00783055							ALM047ALM049	45719	0.25329	0.00747325
ALM018	I2470	158513	40693	0.25672	-0.010258							BAS017LHO002	47226	0.25329	0.00747325
ALM018	I2471	72432	18495	0.25534	0.000548138							ALM028ALM030	67883	0.25329	0.00747325
ALM018	I2472	57320	14746	0.25726	-0.0144865							CMO003PUC004	106965	0.25329	0.00747325
ALM018	I3490	76295	19349	0.25361	0.014095							ALM035CMO001	257076	0.25329	0.00747325
ALM018	I3491	32414	8416	0.25964	-0.0331232							ALM016ALM038	313633	0.25329	0.00747325
ALM018	I3492	42812	11049	0.25808	-0.0209076							ALM015BAS003	47868	0.2533	0.00739459
ALM018	I3493	115291	29242	0.25364	0.0138601							ALM027ALM069	80197	0.2533	0.00739459
ALM018	I3494	230240	58544	0.25427	0.00892682							ALM052BAS027	105578	0.2533	0.00739459
ALM018	I3756	205734	52877	0.25702	-0.0126072							ALM047ALM071	152806	0.2533	0.00739459
ALM018	I3997	268840	68373	0.25433	0.00845699							ALM043PUC002	251785	0.2533	0.00739459
ALM018	I4558	210502	53894	0.25603	-0.00485494							ALM053ALM058	325762	0.2533	0.00739459
ALM018	I4559	122377	31085	0.25401	0.0109628							ALM026ALM034	357023	0.2533	0.00739459
ALM018	I4560	264051	66968	0.25362	0.0140167							PUC004ALM064	523089	0.2533	0.00739459
ALM018	I4561	266275	67907	0.25503	0.00297561							MMI003ALM075	5294	0.25331	0.00731592
ALM018	I4562	240487	61713	0.25662	-0.00947496							ALM032MMI004	39035	0.25331	0.00731592
ALM018	I4563	149586	38371	0.25651	-0.0086136							ALM055ALM058	213152	0.25331	0.00731592
ALM018	I6470	220004	56135	0.25515	0.00203594							ALM078ALM058	233339	0.25331	0.00731592
ALM018	I6618	168656	42933	0.25456	0.00665596							ALM057BAS023	234177	0.25331	0.00731592
ALM018	I7162	115085	29256	0.25421	0.00939666							ALM025ALM076	293061	0.25331	0.00731592
ALM018	I7689	4602	1226	0.26641	-0.086136							ALM015ALM053	360695	0.25331	0.00731592
ALM018	I7691	27718	7239	0.26117	-0.045104							ALM020ALM034	442217	0.25331	0.00731592
ALM018	I7692	21953	5567	0.25359	0.0142516							ALM028PLZ001	502677	0.25331	0.00731592
ALM018	I8045	11369	2826	0.24857	0.0535609							ALM006ALM028	511535	0.25331	0.00731592
ALM018	I8136	186180	47518	0.25523	0.0014095							ALM006ALM034	524523	0.25331	0.00731592
ALM018	I8144	31595	8036	0.25434	0.00837869							ALM020ZAP001	7157	0.25332	0.00723726
ALM018	I8570	84733	21804	0.25733	-0.0150347							BAS003LHO001	52786	0.25332	0.00723726
ALM018	I8571	12465	3177	0.25487	0.0042285							ALM014ALM017	136198	0.25332	0.00723726
ALM018	LHO001	240768	61171	0.25407	0.0104929							CBR004CMO001	284823	0.25332	0.00723726
ALM018	LHO002	244020	61863	0.25352	0.0147997							MDP002ALM068	297860	0.25332	0.00723726
ALM018	LHO003	231812	58914	0.25415	0.00986649							ALM034PUC001	508365	0.25332	0.00723726
ALM018	LOT001	36737	9315	0.25356	0.0144865							BAS014ALM076	23258	0.25333	0.00715859
ALM018	MDP001	50009	12554	0.25103	0.0342978							MDP003ALM079	24529	0.25333	0.00715859
ALM018	MDP002	139501	35429	0.25397	0.011276							BAS003ALM067	45005	0.25333	0.00715859
ALM018	MDP003	71375	18024	0.25253	0.022552							ALM014ALM038	69573	0.25333	0.00715859
ALM018	MIV001	74957	18884	0.25193	0.0272503							ALM020ALM049	70401	0.25333	0.00715859
ALM018	MMI002	4708	1221	0.25935	-0.0308524							ALM006MDP001	107534	0.25333	0.00715859
ALM018	MMI003	4663	1179	0.25284	0.0201245							ALM006ALM027	112555	0.25333	0.00715859
ALM018	MMI004	28027	7056	0.25176	0.0285815							ALM014ALM081	135291	0.25333	0.00715859
ALM018	pir001.SG	40176	10081	0.25092	0.0351592							ALM038BAS025	237677	0.25333	0.00715859
ALM018	PLZ001	245876	62302	0.25339	0.0158177							ALM028ALM057	244631	0.25333	0.00715859
ALM018	PUC001	242449	61063	0.25186	0.0277984							ALM017ALM043	258914	0.25333	0.00715859
ALM018	PUC002	244641	62468	0.25535	0.000469833							ALM038ALM041	289632	0.25333	0.00715859
ALM018	PUC003	235151	59733	0.25402	0.0108845							ALM001BAS002	324798	0.25333	0.00715859
ALM018	PUC004	237626	60372	0.25406	0.0105712							ALM001ALM028	335268	0.25333	0.00715859
ALM018	VAD001	199685	50550	0.25315	0.017697							ALM069ALM045	6809	0.25334	0.00707992
ALM018	VAD002	33537	8672	0.25858	-0.0248228							BAS026CMO002	39130	0.25334	0.00707992
ALM018	VAD003	11883	3081	0.25928	-0.0303042							LOT001ALM069	60169	0.25334	0.00707992
ALM018	VAD004	96343	24584	0.25517	0.00187933							ALM020ALM027	98060	0.25334	0.00707992
ALM018	VAD005	145910	36991	0.25352	0.0147997							ALM034ALM056.AB	119955	0.25334	0.00707992
ALM018	ZAP001	3766	955	0.25358	0.0143299							ALM001ALM042	345491	0.25334	0.00707992
ALM018	ZAP002	217582	56531	0.25981	-0.0344544							BAS003ALM079	8577	0.25335	0.00700126
ALM019	ALM007.B	410772	105046	0.25573	-0.00250578							BAS017CMO001	26201	0.25335	0.00700126
ALM019	ALM020	534777	136027	0.25436	0.00822207							BAS027MDP001	74127	0.25335	0.00700126
ALM019	ALM021	590965	149662	0.25325	0.016914							ALM014ALM028	114781	0.25335	0.00700126
ALM019	ALM024	116993	29574	0.25278	0.0205943							ALM057CMO001	145976	0.25335	0.00700126
ALM019	ALM025	339913	86093	0.25328	0.0166791							ALM021BAS018	202849	0.25335	0.00700126
ALM019	ALM026	428671	109066	0.25443	0.00767394							ALM015ALM071	243056	0.25335	0.00700126
ALM019	ALM027	115057	29206	0.25384	0.012294							ALM035ALM038	264955	0.25336	0.00692259
ALM019	ALM028	527597	133914	0.25382	0.0124506							ALM025ALM034	283868	0.25336	0.00692259
ALM019	ALM029	325451	82951	0.25488	0.00415019							LHO002ALM078	293214	0.25336	0.00692259
ALM019	ALM030	79460	20215	0.2544	0.00790885							ALM021LHO002	557214	0.25336	0.00692259
ALM019	ALM031	221079	55983	0.25323	0.0170706							PUC001ALM080	581144	0.25336	0.00692259
ALM019	ALM032	378723	96603	0.25508	0.00258408							ALM050ALM079	77360	0.25337	0.00684393
ALM019	ALM034	550075	139284	0.25321	0.0172272							ALM016LOT001	88599	0.25337	0.00684393
ALM019	ALM035	552830	139931	0.25312	0.017932							ALM028ALM040	207410	0.25337	0.00684393
ALM019	ALM036	516588	131685	0.25491	0.00391527							LHO002ALM087	217468	0.25337	0.00684393
ALM019	ALM037	15951	3681	0.23077	0.192945							ALM047ALM058	253711	0.25337	0.00684393
ALM019	ALM038	316114	80264	0.25391	0.0117458							ALM057PUC001	280430	0.25337	0.00684393
ALM019	ALM039	530938	134926	0.25413	0.0100231							ALM050ALM051	437877	0.25337	0.00684393
ALM019	ALM040	253693	64210	0.2531	0.0180886							ALM019ALM050	595281	0.25337	0.00684393
ALM019	ALM041	611263	154504	0.25276	0.0207509							CMO002MDP003	57297	0.25338	0.00676526
ALM019	ALM042	563444	142871	0.25357	0.0144082							ALM069ALM079	60312	0.25338	0.00676526
ALM019	ALM043	266620	66508	0.24945	0.0466701							CMO001CMO002	104875	0.25338	0.00676526
ALM019	ALM044	65198	16764	0.25712	-0.0133902							ALM055ALM078	137957	0.25338	0.00676526
ALM019	ALM045	9743	2486	0.25516	0.00195764							ALM001ALM031	138620	0.25338	0.00676526
ALM019	ALM046	104575	26503	0.25344	0.0154262							BAS027ALM087	149658	0.25338	0.00676526
ALM019	ALM047	336071	85494	0.25439	0.00798716							ALM002ALM071	199558	0.25338	0.00676526
ALM019	ALM048	103155	25869	0.25078	0.0362554							ALM025ALM026	232961	0.25338	0.00676526
ALM019	ALM049	82987	20824	0.25093	0.0350809							BAS002CMO001	244290	0.25338	0.00676526
ALM019	ALM050	595281	150825	0.25337	0.0159743							ALM052MMI004	17684	0.25339	0.0066866
ALM019	ALM051	491150	124160	0.25279	0.020516							ALM048ALM052	28884	0.25339	0.0066866
ALM019	ALM052	162559	40844	0.25126	0.0324968							ALM087ALM077	64007	0.25339	0.0066866
ALM019	ALM053	433951	110546	0.25474	0.00524647							ALM003ALM018	199112	0.25339	0.0066866
ALM019	ALM054	28673	7252	0.25292	0.0194981							ALM063ALM078	240148	0.25339	0.0066866
ALM019	ALM055	276928	69718	0.25175	0.0286598							ALM018PLZ001	245876	0.25339	0.0066866
ALM019	ALM056.AB	141812	36155	0.25495	0.00360205							ALM071ALM084	257503	0.25339	0.0066866
ALM019	ALM057	299296	75284	0.25154	0.0303042							BAS023PLZ001	479890	0.25339	0.0066866
ALM019	ALM058	486860	123666	0.25401	0.0109628							ALM020ALM021	483926	0.25339	0.0066866
ALM019	ALM060	640977	163214	0.25463	0.00610783							ALM049PUC001	78686	0.2534	0.00660793
ALM019	ALM062	179277	45983	0.25649	-0.00845699							ALM047CMO001	161495	0.2534	0.00660793
ALM019	ALM063	503440	128148	0.25454	0.00681258							ALM018ALM039	208850	0.2534	0.00660793
ALM019	ALM064	583652	147623	0.25293	0.0194198							ALM015PUC001	508327	0.2534	0.00660793
ALM019	ALM067	512605	129950	0.25351	0.014878							LHO001ALM068	537127	0.2534	0.00660793
ALM019	ALM068	581770	147632	0.25376	0.0129204							ALM053BAS006	2857	0.25341	0.00652926
ALM019	ALM069	434888	98136	0.22566	0.232959							ALM052ALM054	7194	0.25341	0.00652926
ALM019	ALM070	104517	26759	0.25603	-0.00485494							ALM052ALM062	48420	0.25341	0.00652926
ALM019	ALM071	289168	72905	0.25212	0.0257625							ALM040ALM007.B	163607	0.25341	0.00652926
ALM019	ALM073	33163	8428	0.25414	0.00994479							ALM004BAS025	190009	0.25341	0.00652926
ALM019	ALM075	298303	75667	0.25366	0.0137035							BAS018LHO001	208369	0.25341	0.00652926
ALM019	ALM076	571257	145837	0.25529	0.000939666							ALM018ALM076	222017	0.25341	0.00652926
ALM019	ALM077	161144	41299	0.25629	-0.00689088							ALM004PUC003	229070	0.25341	0.00652926
ALM019	ALM078	306898	78258	0.255	0.00321052							BAS003PLZ001	53919	0.25342	0.0064506
ALM019	ALM079	85536	21827	0.25518	0.00180103							ALM039ALM052	132642	0.25342	0.0064506
ALM019	ALM080	628979	160216	0.25472	0.00540308							ALM053ALM069	290633	0.25342	0.0064506
ALM019	ALM081	653658	166757	0.25511	0.00234916							ALM003LHO001	457924	0.25342	0.0064506
ALM019	ALM084	578135	147323	0.25482	0.00462002							ALM019PUC004	601862	0.25342	0.0064506
ALM019	ALM086	523555	132988	0.25401	0.0109628							ALM016LHO002	617327	0.25342	0.0064506
ALM019	ALM087	231852	58545	0.25251	0.0227086							ALM024MMI003	2186	0.25343	0.00637193
ALM019	ALM088	432554	110168	0.25469	0.00563799							ALM029MMI003	5832	0.25343	0.00637193
ALM019	ATP9.SG	314178	79919	0.25437	0.00814377							PUC001ALM045	9245	0.25343	0.00637193
ALM019	BAS002	522142	132996	0.25471	0.00548138							FAL002ALM081	13424	0.25343	0.00637193
ALM019	BAS003	55980	14152	0.2528	0.0204377							ALM052ALM079	24113	0.25343	0.00637193
ALM019	BAS006	4202	1074	0.25559	-0.0014095							ALM038BAS026	57917	0.25343	0.00637193
ALM019	BAS014	27228	6989	0.25668	-0.00994479							ALM062ALM071	84789	0.25343	0.00637193
ALM019	BAS017	49204	12401	0.25203	0.0264672							CMO003ALM076	99218	0.25343	0.00637193
ALM019	BAS018	220302	56198	0.2551	0.00242747							ALM003CMO001	234192	0.25343	0.00637193
ALM019	BAS022	584848	150378	0.25712	-0.0133902							ALM038ALM081	307218	0.25343	0.00637193
ALM019	BAS023	509084	128560	0.25253	0.022552							ALM053LHO003	382105	0.25343	0.00637193
ALM019	BAS024	584932	149629	0.25581	-0.00313222							MDP002ALM037	8799	0.25344	0.00629327
ALM019	BAS025	491072	124497	0.25352	0.0147997							BAS017ALM058	39788	0.25344	0.00629327
ALM019	BAS026	112774	28402	0.25185	0.0278767							MDP003ALM087	63172	0.25344	0.00629327
ALM019	BAS027	407195	102526	0.25179	0.0283466							PLZ001ALM079	82110	0.25344	0.00629327
ALM019	CBR001	14855	3838	0.25836	-0.0231001							ALM019ALM046	104575	0.25344	0.00629327
ALM019	CBR004	611134	155740	0.25484	0.00446341							ALM027ALM041	105875	0.25344	0.00629327
ALM019	CMO001	304043	77349	0.2544	0.00790885							ALM050ALM087	208627	0.25344	0.00629327
ALM019	CMO002	204138	51392	0.25175	0.0286598							ALM008ALM071	260814	0.25344	0.00629327
ALM019	CMO003	113432	28628	0.25238	0.0237266							ALM042ALM069	368982	0.25344	0.00629327
ALM019	esp005.SG	666598	172308	0.25849	-0.0241181							ALM021ALM028	475972	0.25344	0.00629327
ALM019	FAL001	17575	4461	0.25383	0.0123723							ALM018ALM054	11087	0.25345	0.0062146
ALM019	FAL002	13891	3606	0.25959	-0.0327317							ALM008ALM044	58910	0.25345	0.0062146
ALM019	I10939	293010	75340	0.25712	-0.0133902							LOT001ALM063	67975	0.25345	0.0062146
ALM019	I10940	29350	7663	0.26109	-0.0444775							ALM041BAS026	103759	0.25345	0.0062146
ALM019	I10941	382954	98427	0.25702	-0.0126072							LHO001ALM075	276807	0.25345	0.0062146
ALM019	I12208	702427	180021	0.25628	-0.00681258							ALM047ALM084	295236	0.25345	0.0062146
ALM019	I12209	715778	182597	0.2551	0.00242747							ALM025ALM050	304180	0.25345	0.0062146
ALM019	I12809	46389	11934	0.25726	-0.0144865							ALM051ALM007.B	308719	0.25345	0.0062146
ALM019	I12855	20721	5273	0.25448	0.00728241							ALM053ALM076	372895	0.25345	0.0062146
ALM019	I1310	364895	93942	0.25745	-0.0159743							BAS023ALM058	377593	0.25345	0.0062146
ALM019	I1311	4829	1274	0.26382	-0.0658549							ALM028ALM041	481195	0.25345	0.0062146
ALM019	I1836	253682	64968	0.2561	-0.00540308							ALM019PUC002	627326	0.25345	0.0062146
ALM019	I1840	539164	137402	0.25484	0.00446341							ALM077ALM079	25610	0.25346	0.00613593
ALM019	I1977	99670	25345	0.25429	0.00877021							LOT001MDP002	46785	0.25346	0.00613593
ALM019	I1982	12554	3184	0.25362	0.0140167							MMI004ALM080	59666	0.25346	0.00613593
ALM019	I2469	81539	20762	0.25463	0.00610783							ALM025CMO001	166388	0.25346	0.00613593
ALM019	I2470	363320	93409	0.2571	-0.0132336							ALM040ALM051	192450	0.25346	0.00613593
ALM019	I2471	171898	43849	0.25509	0.00250578							ALM055ALM086	221483	0.25346	0.00613593
ALM019	I2472	130052	33025	0.25394	0.0115109							ALM051ALM057	225511	0.25346	0.00613593
ALM019	I3490	184012	47212	0.25657	-0.00908343							ALM032BAS027	238700	0.25346	0.00613593
ALM019	I3491	78323	20171	0.25754	-0.0166791							ALM015ALM075	247585	0.25346	0.00613593
ALM019	I3492	111636	28343	0.25389	0.0119024							ALM035ALM076	471129	0.25346	0.00613593
ALM019	I3493	260753	67100	0.25733	-0.0150347							ALM042ALM068	488867	0.25346	0.00613593
ALM019	I3494	581642	147371	0.25337	0.0159743							FAL002ALM068	12313	0.25347	0.00605727
ALM019	I3756	509958	130310	0.25553	-0.000939666							ALM046BAS022	92379	0.25347	0.00605727
ALM019	I3997	737182	188467	0.25566	-0.00195764							ALM025PUC004	313901	0.25347	0.00605727
ALM019	I4558	535275	138008	0.25783	-0.0189499							ALM001ALM019	406417	0.25347	0.00605727
ALM019	I4559	301284	77479	0.25716	-0.0137035							ALM034ALM063	415815	0.25347	0.00605727
ALM019	I4560	703382	180165	0.25614	-0.0057163							ALM021BAS017	45676	0.25348	0.0059786
ALM019	I4561	715065	182212	0.25482	0.00462002							ALM002BAS018	156633	0.25348	0.0059786
ALM019	I4562	608720	155760	0.25588	-0.00368036							ALM004ALM063	194359	0.25348	0.0059786
ALM019	I4563	359776	91629	0.25468	0.0057163							ALM004PUC002	239253	0.25348	0.0059786
ALM019	I6470	562928	143556	0.25502	0.00305391							PUC001ALM075	279582	0.25348	0.0059786
ALM019	I6618	414847	106038	0.25561	-0.00156611							ALM029LHO003	290137	0.25348	0.0059786
ALM019	I7162	296432	76080	0.25665	-0.00970988							LHO003MDP002	303342	0.25348	0.0059786
ALM019	I7689	11147	2835	0.25433	0.00845699							ALM051ALM088	322485	0.25348	0.0059786
ALM019	I7691	69192	17855	0.25805	-0.0206726							ALM006ALM026	417853	0.25348	0.0059786
ALM019	I7692	50945	13191	0.25893	-0.0275635							ALM051ALM076	420518	0.25348	0.0059786
ALM019	I8045	27665	6975	0.25212	0.0257625							ALM027ALM028	96666	0.25349	0.00589994
ALM019	I8136	478837	122047	0.25488	0.00415019							ALM055MDP002	147887	0.25349	0.00589994
ALM019	I8144	83882	21226	0.25305	0.0184801							BAS027ALM078	196039	0.25349	0.00589994
ALM019	I8570	203405	52005	0.25567	-0.00203594							ALM020ALM043	219528	0.25349	0.00589994
ALM019	I8571	30918	7942	0.25687	-0.0114326							ALM001ALM008	369903	0.25349	0.00589994
ALM019	LHO001	611702	154933	0.25328	0.0166791							ALM042BAS023	429989	0.25349	0.00589994
ALM019	LHO002	623520	158815	0.25471	0.00548138							ALM062ALM070	31601	0.2535	0.00582127
ALM019	LHO003	583229	148190	0.25409	0.0103363							ALM027ALM057	55723	0.2535	0.00582127
ALM019	LOT001	89707	22822	0.25441	0.00783055							ALM025CMO003	64951	0.2535	0.00582127
ALM019	MDP001	109461	27715	0.2532	0.0173055							ALM030LHO002	76498	0.2535	0.00582127
ALM019	MDP002	333216	84772	0.25441	0.00783055							ALM046BAS002	83667	0.2535	0.00582127
ALM019	MDP003	164963	42177	0.25568	-0.00211425							ALM014ALM039	113090	0.2535	0.00582127
ALM019	MIV001	177596	45288	0.25501	0.00313222							ALM031ALM032	128913	0.2535	0.00582127
ALM019	MMI002	11565	2937	0.25396	0.0113543							ALM055ALM080	259678	0.2535	0.00582127
ALM019	MMI003	11842	3066	0.25891	-0.0274069							ALM025LHO001	318479	0.2535	0.00582127
ALM019	MMI004	63674	16221	0.25475	0.00516816							ALM001PLZ001	388299	0.2535	0.00582127
ALM019	pir001.SG	114212	28573	0.25018	0.0409538							ALM008ALM051	438563	0.2535	0.00582127
ALM019	PLZ001	629191	159800	0.25398	0.0111977							ALM006LHO002	602653	0.2535	0.00582127
ALM019	PUC001	619903	157169	0.25354	0.0146431							ALM028BAS014	21707	0.25351	0.00574261
ALM019	PUC002	627326	158995	0.25345	0.0153479							ALM004MDP003	68501	0.25351	0.00574261
ALM019	PUC003	593766	150222	0.253	0.0188716							BAS027ALM075	187589	0.25351	0.00574261
ALM019	PUC004	601862	152526	0.25342	0.0155828							LHO003ALM071	256937	0.25351	0.00574261
ALM019	VAD001	487415	123719	0.25383	0.0123723							BAS027PUC004	369214	0.25351	0.00574261
ALM019	VAD002	81924	20742	0.25319	0.0173838							ALM019ALM067	512605	0.25351	0.00574261
ALM019	VAD003	29053	7438	0.25601	-0.00469833							ALM027ALM049	17316	0.25352	0.00566394
ALM019	VAD004	237225	60698	0.25587	-0.00360205							ALM049CMO002	29994	0.25352	0.00566394
ALM019	VAD005	343254	87545	0.25504	0.0028973							CMO002ALM070	36616	0.25352	0.00566394
ALM019	ZAP001	8756	2283	0.26074	-0.0417368							ALM041MMI004	58298	0.25352	0.00566394
ALM019	ZAP002	533670	137615	0.25787	-0.0192631							ALM029ALM031	110078	0.25352	0.00566394
ALM020	ALM007.B	336496	85226	0.25327	0.0167574							ALM004ALM069	170924	0.25352	0.00566394
ALM020	ALM021	483926	122623	0.25339	0.0158177							ALM047ALM069	226241	0.25352	0.00566394
ALM020	ALM024	97691	24939	0.25528	0.00101797							ALM018LHO002	244020	0.25352	0.00566394
ALM020	ALM025	284576	61542	0.21626	0.306566							ALM006ALM018	249818	0.25352	0.00566394
ALM020	ALM026	359505	91862	0.25552	-0.00086136							LHO003ALM075	265826	0.25352	0.00566394
ALM020	ALM027	98060	24843	0.25334	0.0162092							ALM055ALM081	268366	0.25352	0.00566394
ALM020	ALM028	435250	110637	0.25419	0.00955327							ALM002BAS027	277679	0.25352	0.00566394
ALM020	ALM029	268697	68880	0.25635	-0.00736071							ALM001BAS023	318006	0.25352	0.00566394
ALM020	ALM030	67685	17236	0.25465	0.00595122							ALM019BAS025	491072	0.25352	0.00566394
ALM020	ALM031	180004	45840	0.25466	0.00587291							ALM006ALM050	565861	0.25352	0.00566394
ALM020	ALM032	309131	77285	0.25001	0.042285							BAS017ALM084	44867	0.25353	0.00558527
ALM020	ALM034	442217	112017	0.25331	0.0164441							ALM044ALM068	57899	0.25353	0.00558527
ALM020	ALM035	443864	113151	0.25492	0.00383697							ALM030ALM068	73006	0.25353	0.00558527
ALM020	ALM036	417798	106225	0.25425	0.00908343							ALM008CMO003	105047	0.25353	0.00558527
ALM020	ALM037	13403	3309	0.24689	0.0667163							ALM025BAS002	272493	0.25353	0.00558527
ALM020	ALM038	260878	66473	0.2548	0.00477663							ALM042ALM053	368399	0.25353	0.00558527
ALM020	ALM039	428829	109369	0.25504	0.0028973							PUC004ALM058	443460	0.25353	0.00558527
ALM020	ALM040	209419	52992	0.25304	0.0185584							ALM028ALM042	445169	0.25353	0.00558527
ALM020	ALM041	487291	115167	0.23634	0.149329							ALM006BAS002	500966	0.25353	0.00558527
ALM020	ALM042	450306	114416	0.25408	0.0104146							ALM004ALM027	47622	0.25354	0.00550661
ALM020	ALM043	219528	55648	0.25349	0.0150347							ALM001CMO003	78019	0.25354	0.00550661
ALM020	ALM044	53920	13860	0.25705	-0.0128421							ALM053ALM077	114043	0.25354	0.00550661
ALM020	ALM045	8143	2034	0.24979	0.0440077							ALM032ALM055	167088	0.25354	0.00550661
ALM020	ALM046	86296	21571	0.24997	0.0425982							ALM028ALM055	227992	0.25354	0.00550661
ALM020	ALM047	276091	70213	0.25431	0.0086136							ALM034ALM078	257258	0.25354	0.00550661
ALM020	ALM048	86918	21774	0.25051	0.0383697							BAS027ALM067	317634	0.25354	0.00550661
ALM020	ALM049	70401	17835	0.25333	0.0162875							ALM019PUC001	619903	0.25354	0.00550661
ALM020	ALM050	474171	119763	0.25257	0.0222388							BAS026FAL002	2465	0.25355	0.00542794
ALM020	ALM051	397902	101034	0.25392	0.0116675							CMO001ALM045	5064	0.25355	0.00542794
ALM020	ALM052	135312	34170	0.25253	0.022552							ALM002MMI002	7967	0.25355	0.00542794
ALM020	ALM053	353296	90008	0.25477	0.00501155							ALM030ALM057	41779	0.25355	0.00542794
ALM020	ALM054	22295	5575	0.25006	0.0418934							ALM030ALM007.B	52913	0.25355	0.00542794
ALM020	ALM055	229428	58301	0.25411	0.0101797							LOT001ALM086	70862	0.25355	0.00542794
ALM020	ALM056.AB	119699	30453	0.25441	0.00783055							ALM057CMO002	100868	0.25355	0.00542794
ALM020	ALM057	244415	62036	0.25381	0.0125289							ALM055BAS023	218625	0.25355	0.00542794
ALM020	ALM058	400644	101640	0.25369	0.0134685							ALM055BAS002	221607	0.25355	0.00542794
ALM020	ALM060	509496	129549	0.25427	0.00892682							ALM004LHO001	235275	0.25355	0.00542794
ALM020	ALM062	149377	38414	0.25716	-0.0137035							ALM057BAS002	235465	0.25355	0.00542794
ALM020	ALM063	409804	103989	0.25375	0.0129987							ALM042ALM055	237431	0.25355	0.00542794
ALM020	ALM064	465881	118850	0.25511	0.00234916							ALM038PUC004	289792	0.25355	0.00542794
ALM020	ALM067	418923	105966	0.25295	0.0192631							ALM001ALM058	309151	0.25355	0.00542794
ALM020	ALM068	469652	119314	0.25405	0.0106495							ALM034BAS027	338280	0.25355	0.00542794
ALM020	ALM069	356698	90230	0.25296	0.0191848							ALM035ALM069	363578	0.25355	0.00542794
ALM020	ALM070	87699	22335	0.25468	0.0057163							ALM050ALM064	516000	0.25355	0.00542794
ALM020	ALM071	239465	60422	0.25232	0.0241964							ALM008ALM081	576642	0.25355	0.00542794
ALM020	ALM073	26814	6956	0.25942	-0.0314005							ALM018LOT001	36737	0.25356	0.00534928
ALM020	ALM075	245463	61541	0.25071	0.0368036							ALM044BAS023	51065	0.25356	0.00534928
ALM020	ALM076	457551	117042	0.2558	-0.00305391							ALM052MDP002	87298	0.25356	0.00534928
ALM020	ALM077	137691	35072	0.25472	0.00540308							ALM027ALM035	97675	0.25356	0.00534928
ALM020	ALM078	256070	65047	0.25402	0.0108845							ALM052LHO001	150657	0.25356	0.00534928
ALM020	ALM079	72942	18418	0.2525	0.0227869							ALM002ALM087	160394	0.25356	0.00534928
ALM020	ALM080	501004	127655	0.2548	0.00477663							MDP002PUC004	310256	0.25356	0.00534928
ALM020	ALM081	517691	131770	0.25453	0.00689088							ALM047ALM081	326655	0.25356	0.00534928
ALM020	ALM084	468401	118955	0.25396	0.0113543							ALM069ALM067	340439	0.25356	0.00534928
ALM020	ALM086	419360	106827	0.25474	0.00524647							ALM032ALM060	360521	0.25356	0.00534928
ALM020	ALM087	191705	47834	0.24952	0.0461219							ALM068ALM058	426276	0.25356	0.00534928
ALM020	ALM088	351059	90713	0.2584	-0.0234133							ALM016BAS025	486222	0.25356	0.00534928
ALM020	ATP9.SG	236986	61003	0.25741	-0.0156611							ALM014BAS017	11752	0.25357	0.00527061
ALM020	BAS002	423918	108394	0.2557	-0.00227086							ALM049ALM087	33178	0.25357	0.00527061
ALM020	BAS003	47430	11988	0.25275	0.0208293							ALM046CMO002	34381	0.25357	0.00527061
ALM020	BAS006	3402	877	0.25779	-0.0186367							ALM032ALM077	100252	0.25357	0.00527061
ALM020	BAS014	21875	5575	0.25486	0.0043068							ALM018ALM047	136855	0.25357	0.00527061
ALM020	BAS017	42828	10795	0.25205	0.0263106							ALM031LHO001	202779	0.25357	0.00527061
ALM020	BAS018	188477	47873	0.254	0.0110411							ALM015ALM043	223735	0.25357	0.00527061
ALM020	BAS022	466701	119777	0.25665	-0.00970988							BAS027ALM076	350497	0.25357	0.00527061
ALM020	BAS023	413254	104528	0.25294	0.0193415							ALM019ALM042	563444	0.25357	0.00527061
ALM020	BAS024	467609	119367	0.25527	0.00109628							ALM018ZAP001	3766	0.25358	0.00519194
ALM020	BAS025	398379	101479	0.25473	0.00532477							ALM046ALM063	80598	0.25358	0.00519194
ALM020	BAS026	94616	23897	0.25257	0.0222388							ALM014PUC001	130907	0.25358	0.00519194
ALM020	BAS027	333064	84710	0.25434	0.00837869							ALM004LHO003	226001	0.25358	0.00519194
ALM020	CBR001	12281	3196	0.26024	-0.0378215							ALM051ALM078	234048	0.25358	0.00519194
ALM020	CBR004	496938	126766	0.25509	0.00250578							ALM041ALM071	264599	0.25358	0.00519194
ALM020	CMO001	254739	64889	0.25473	0.00532477							ALM038ALM080	297239	0.25358	0.00519194
ALM020	CMO002	172898	43671	0.25258	0.0221604							LHO001MDP002	314461	0.25358	0.00519194
ALM020	CMO003	97878	24739	0.25275	0.0208293							ALM034ALM058	404291	0.25358	0.00519194
ALM020	esp005.SG	499122	128110	0.25667	-0.00986649							ALM006ALM020	518500	0.25358	0.00519194
ALM020	FAL001	14245	3503	0.24591	0.0743902							ZAP001ALM081	8431	0.25359	0.00511328
ALM020	FAL002	11410	2906	0.25469	0.00563799							ALM044ALM049	9401	0.25359	0.00511328
ALM020	I10939	247402	63723	0.25757	-0.016914							BAS026PUC003	102686	0.25359	0.00511328
ALM020	I10940	25565	6601	0.2582	-0.0218472							BAS025ALM077	124923	0.25359	0.00511328
ALM020	I10941	323290	83341	0.25779	-0.0186367							ALM052PUC001	151868	0.25359	0.00511328
ALM020	I12208	555951	143068	0.25734	-0.015113							ALM003ALM087	175570	0.25359	0.00511328
ALM020	I12209	564175	145458	0.25782	-0.0188716							ALM007.BALM078	198905	0.25359	0.00511328
ALM020	I12809	39520	10084	0.25516	0.00195764							ALM031PUC001	205273	0.25359	0.00511328
ALM020	I12855	17473	4507	0.25794	-0.0198113							ALM028ALM075	242167	0.25359	0.00511328
ALM020	I1310	304181	78139	0.25688	-0.0115109							ALM001ALM069	276286	0.25359	0.00511328
ALM020	I1311	4084	1111	0.27204	-0.130222							ALM034ALM081	532847	0.25359	0.00511328
ALM020	I1836	215262	55165	0.25627	-0.00673427							LHO001PUC003	550380	0.25359	0.00511328
ALM020	I1840	432344	110257	0.25502	0.00305391							ALM041LHO002	567778	0.25359	0.00511328
ALM020	I1977	82125	21009	0.25582	-0.00321052							ALM021ALM045	8880	0.2536	0.00503461
ALM020	I1982	9875	2558	0.25904	-0.0284249							ALM027MDP001	23127	0.2536	0.00503461
ALM020	I2469	68276	17783	0.26046	-0.0395443							ALM006ALM054	26727	0.2536	0.00503461
ALM020	I2470	310839	79848	0.25688	-0.0115109							CMO003ALM056.AB	29002	0.2536	0.00503461
ALM020	I2471	144257	37060	0.2569	-0.0116675							ALM029CMO003	60618	0.2536	0.00503461
ALM020	I2472	111877	28810	0.25751	-0.0164441							MDP001ALM067	89261	0.2536	0.00503461
ALM020	I3490	151578	38921	0.25677	-0.0106495							ALM018ALM075	121060	0.2536	0.00503461
ALM020	I3491	64906	16802	0.25887	-0.0270937							ALM038ALM047	166351	0.2536	0.00503461
ALM020	I3492	89555	23225	0.25934	-0.030774							ALM036ALM087	183348	0.2536	0.00503461
ALM020	I3493	223625	57055	0.25514	0.00211425							ALM040ALM084	223475	0.2536	0.00503461
ALM020	I3494	474734	120347	0.2535	0.0149563							ALM001ALM068	361050	0.2536	0.00503461
ALM020	I3756	419806	107262	0.2555	-0.000704749							ALM021ALM053	386103	0.2536	0.00503461
ALM020	I3997	567524	144957	0.25542	-7.83055e-05							ALM067ALM084	448308	0.2536	0.00503461
ALM020	I4558	434860	111886	0.25729	-0.0147214							ALM015ALM034	452332	0.2536	0.00503461
ALM020	I4559	249678	64100	0.25673	-0.0103363							ALM054CBR004	25480	0.25361	0.00495595
ALM020	I4560	553196	141684	0.25612	-0.00555969							ALM078ALM056.AB	74655	0.25361	0.00495595
ALM020	I4561	560784	142852	0.25474	0.00524647							ALM035LOT001	74875	0.25361	0.00495595
ALM020	I4562	494694	126794	0.25631	-0.00704749							ALM052ALM055	75049	0.25361	0.00495595
ALM020	I4563	298748	76663	0.25661	-0.00939666							BAS018CMO002	77949	0.25361	0.00495595
ALM020	I6470	454848	116450	0.25602	-0.00477663							LHO001MDP001	104506	0.25361	0.00495595
ALM020	I6618	342592	87515	0.25545	-0.000313222							ALM036ALM075	234327	0.25361	0.00495595
ALM020	I7162	235039	60300	0.25655	-0.00892682							ALM029ALM058	245511	0.25361	0.00495595
ALM020	I7689	9229	2369	0.25669	-0.0100231							CMO001LHO002	289962	0.25361	0.00495595
ALM020	I7691	56660	14384	0.25387	0.012059							ALM015BAS025	405531	0.25361	0.00495595
ALM020	I7692	42946	10990	0.2559	-0.00383697							PUC001ALM069	406789	0.25361	0.00495595
ALM020	I8045	22294	5746	0.25774	-0.0182452							ALM054BAS025	20992	0.25362	0.00487728
ALM020	I8136	385065	97904	0.25425	0.00908343							ALM046ALM078	50265	0.25362	0.00487728
ALM020	I8144	65284	16674	0.25541	0							ALM016BAS026	112046	0.25362	0.00487728
ALM020	I8570	169643	43404	0.25585	-0.00344544							ALM014ALM015	117238	0.25362	0.00487728
ALM020	I8571	25333	6493	0.25631	-0.00704749							BAS002ALM071	231846	0.25362	0.00487728
ALM020	LHO001	498966	126804	0.25413	0.0100231							BAS027ALM063	311680	0.25362	0.00487728
ALM020	LHO002	506158	129555	0.25596	-0.0043068							ALM058ALM084	429458	0.25362	0.00487728
ALM020	LHO003	479089	121991	0.25463	0.00610783							ALM006ALM015	524967	0.25362	0.00487728
ALM020	LOT001	72364	18391	0.25415	0.00986649							ALM006ALM041	583029	0.25362	0.00487728
ALM020	MDP001	94641	23804	0.25152	0.0304608							ALM050LOT001	80177	0.25363	0.00479862
ALM020	MDP002	279821	71854	0.25679	-0.0108062							ALM035ALM046	87443	0.25363	0.00479862
ALM020	MDP003	139691	35611	0.25493	0.00375866							ALM004ALM026	171146	0.25363	0.00479862
ALM020	MIV001	147264	37456	0.25435	0.00830038							ALM002ALM016	440344	0.25363	0.00479862
ALM020	MMI002	9391	2369	0.25226	0.0246662							ALM035PUC001	510600	0.25363	0.00479862
ALM020	MMI003	9409	2433	0.25858	-0.0248228							ALM067BAS006	3229	0.25364	0.00471995
ALM020	MMI004	54046	13587	0.2514	0.0314005							BAS003PUC003	51577	0.25364	0.00471995
ALM020	pir001.SG	84271	21037	0.24964	0.0451823							ALM027ALM078	59142	0.25364	0.00471995
ALM020	PLZ001	510183	130113	0.25503	0.00297561							LHO003ALM060	557719	0.25364	0.00471995
ALM020	PUC001	503657	128191	0.25452	0.00696919							BAS003BAS022	49778	0.25365	0.00464128
ALM020	PUC002	507037	129956	0.2563	-0.00696919							ALM050BAS003	50853	0.25365	0.00464128
[truncated: 9,627 more rows]

## Sheet: Dataset S1.5
PairIndividuals	Relationship	Z_upper	Z_lower
ALM015ALM052	First Degree	7.61835	-17.3957
ALM016ALM052	First Degree	7.55212	-17.772
ALM017ALM060	First Degree	9.58503	-25.2617
ALM030ALM038	First Degree	4.47703	-9.81053
ALM030ALM039	First Degree	7.02634	-11.8881
ALM031ALM039	First Degree	5.42536	-20.1321
ALM034ALM048	First Degree	8.08569	-12.8816
ALM034ALM049	First Degree	5.57819	-13.3037
ALM034MMI003	First Degree	0.432784	-6.9463
ALM062ALM073	First Degree	2.28738	-5.37136
ALM064ALM058	First Degree	8.22732	-22.9264
ALM068ALM077	First Degree	6.72866	-17.1677
ALM080ALM081	First Degree	11.1983	-14.6298
ALM086ALM058	First Degree	8.80365	-21.9347
BAS003BAS017	First Degree	2.41326	-3.93679
BAS017BAS018	First Degree	1.29831	-8.69917
LHO001LHO002	First Degree	10.6981	-14.6241
MDP001MDP003	First Degree	4.31317	-8.31782
ALM001ALM025	Second Degree	2.02313	-13.8955
ALM004ALM075	Second Degree	1.4442	-12.4773
ALM014ALM058	Second Degree	4.54591	-8.58981
ALM018ALM028	Second Degree	3.43025	-12.4849
ALM019ALM069	Second Degree	0.826752	-16.5556
ALM020ALM025	Second Degree	8.12012	-8.48449
ALM030ALM031	Second Degree	1.69424	-5.86849
ALM030CMO002	Second Degree	2.57116	-5.43892
ALM046ALM047	Second Degree	5.01251	-6.19587
ALM064ALM086	Second Degree	3.14172	-15.2565
ALM068ALM078	Second Degree	3.51707	-12.9345
ALM001ALM002	Unrelated	NA	-15.456
ALM001ALM003	Unrelated	NA	-18.1797
ALM001ALM004	Unrelated	NA	-12.2036
ALM001ALM006	Unrelated	NA	-18.7363
ALM001ALM007	Unrelated	NA	-15.709
ALM001ALM008	Unrelated	NA	-17.7232
ALM001ALM014	Unrelated	NA	-11.1356
ALM001ALM015	Unrelated	NA	-17.3954
ALM001ALM016	Unrelated	NA	-17.9985
ALM001ALM017	Unrelated	NA	-19.0391
ALM001ALM018	Unrelated	NA	-14.3415
ALM001ALM019	Unrelated	NA	-18.8321
ALM001ALM020	Unrelated	NA	-4.73462
ALM001ALM021	Unrelated	NA	-17.204
ALM001ALM024	Unrelated	NA	-11.3527
ALM001ALM026	Unrelated	NA	-16.9931
ALM001ALM027	Unrelated	NA	-11.2302
ALM001ALM028	Unrelated	NA	-17.0421
ALM001ALM029	Unrelated	NA	-14.9577
ALM001ALM030	Unrelated	NA	-8.48672
ALM001ALM031	Unrelated	NA	-12.8586
ALM001ALM032	Unrelated	NA	-13.1232
ALM001ALM034	Unrelated	NA	-16.8933
ALM001ALM035	Unrelated	NA	-17.0782
ALM001ALM036	Unrelated	NA	-15.7436
ALM001ALM038	Unrelated	NA	-15.1034
ALM001ALM039	Unrelated	NA	-17.2557
ALM001ALM040	Unrelated	NA	-13.0666
ALM001ALM041	Unrelated	NA	-13.3271
ALM001ALM042	Unrelated	NA	-17.7729
ALM001ALM043	Unrelated	NA	-14.3973
ALM001ALM044	Unrelated	NA	-9.50228
ALM001ALM046	Unrelated	NA	-9.6338
ALM001ALM047	Unrelated	NA	-14.1451
ALM001ALM048	Unrelated	NA	-8.63254
ALM001ALM049	Unrelated	NA	-10.025
ALM001ALM050	Unrelated	NA	-15.8698
ALM001ALM051	Unrelated	NA	-15.5125
ALM001ALM052	Unrelated	NA	-12.3583
ALM001ALM053	Unrelated	NA	-16.4372
ALM001ALM054	Unrelated	NA	-4.49286
ALM001ALM055	Unrelated	NA	-12.9262
ALM001ALM056	Unrelated	NA	-11.6521
ALM001ALM057	Unrelated	NA	-14.1485
ALM001ALM058	Unrelated	NA	-17.1706
ALM001ALM060	Unrelated	NA	-19.3388
ALM001ALM062	Unrelated	NA	-14.875
ALM001ALM063	Unrelated	NA	-16.2564
ALM001ALM064	Unrelated	NA	-18.4612
ALM001ALM067	Unrelated	NA	-17.7139
ALM001ALM068	Unrelated	NA	-17.5608
ALM001ALM069	Unrelated	NA	-17.0406
ALM001ALM070	Unrelated	NA	-11.804
ALM001ALM071	Unrelated	NA	-14.6189
ALM001ALM073	Unrelated	NA	-6.85391
ALM001ALM075	Unrelated	NA	-13.4708
ALM001ALM076	Unrelated	NA	-17.0934
ALM001ALM077	Unrelated	NA	-12.6215
ALM001ALM078	Unrelated	NA	-14.2063
ALM001ALM079	Unrelated	NA	-9.27209
ALM001ALM080	Unrelated	NA	-17.9851
ALM001ALM081	Unrelated	NA	-18.6254
ALM001ALM084	Unrelated	NA	-18.023
ALM001ALM086	Unrelated	NA	-17.7222
ALM001ALM087	Unrelated	NA	-12.7039
ALM001ALM088	Unrelated	NA	-17.7199
ALM001BAS002	Unrelated	NA	-16.9614
ALM001BAS003	Unrelated	NA	-8.3837
ALM001BAS014	Unrelated	NA	-6.62559
ALM001BAS017	Unrelated	NA	-6.83444
ALM001BAS018	Unrelated	NA	-13.4948
ALM001BAS022	Unrelated	NA	-17.9703
ALM001BAS023	Unrelated	NA	-16.5354
ALM001BAS024	Unrelated	NA	-18.3144
ALM001BAS025	Unrelated	NA	-18.6348
ALM001BAS026	Unrelated	NA	-10.7917
ALM001BAS027	Unrelated	NA	-15.7198
ALM001CBR004	Unrelated	NA	-18.4067
ALM001CMO001	Unrelated	NA	-10.9858
ALM001CMO002	Unrelated	NA	-11.6644
ALM001CMO003	Unrelated	NA	-10.8332
ALM001FAL001	Unrelated	NA	-4.01584
ALM001FAL002	Unrelated	NA	-4.54865
ALM001LHO001	Unrelated	NA	-15.9336
ALM001LHO002	Unrelated	NA	-17.7076
ALM001LHO003	Unrelated	NA	-17.2294
ALM001LOT001	Unrelated	NA	-10.7413
ALM001MDP001	Unrelated	NA	-10.7722
ALM001MDP002	Unrelated	NA	-16.1795
ALM001MDP003	Unrelated	NA	-12.439
ALM001MMI002	Unrelated	NA	-5.67622
ALM001MMI003	Unrelated	NA	-4.04496
ALM001MMI004	Unrelated	NA	-7.99695
ALM001PLZ001	Unrelated	NA	-17.6681
ALM001PUC001	Unrelated	NA	-16.644
ALM001PUC002	Unrelated	NA	-18.8031
ALM001PUC003	Unrelated	NA	-17.1223
ALM001PUC004	Unrelated	NA	-16.6381
ALM001ZAP001	Unrelated	NA	-5.01353
ALM001ZAP002	Unrelated	NA	-20.3748
ALM002ALM003	Unrelated	NA	-17.9376
ALM002ALM004	Unrelated	NA	-14.4151
ALM002ALM006	Unrelated	NA	-18.3593
ALM002ALM007	Unrelated	NA	-14.0396
ALM002ALM008	Unrelated	NA	-17.7432
ALM002ALM014	Unrelated	NA	-11.426
ALM002ALM015	Unrelated	NA	-17.9844
ALM002ALM016	Unrelated	NA	-18.9124
ALM002ALM017	Unrelated	NA	-20.001
ALM002ALM018	Unrelated	NA	-14.8211
ALM002ALM019	Unrelated	NA	-17.9114
ALM002ALM020	Unrelated	NA	-17.425
ALM002ALM021	Unrelated	NA	-17.9799
ALM002ALM024	Unrelated	NA	-12.3323
ALM002ALM025	Unrelated	NA	-15.8064
ALM002ALM026	Unrelated	NA	-17.4984
ALM002ALM027	Unrelated	NA	-12.4811
ALM002ALM028	Unrelated	NA	-17.2278
ALM002ALM029	Unrelated	NA	-16.7536
ALM002ALM030	Unrelated	NA	-8.31198
ALM002ALM031	Unrelated	NA	-15.3454
ALM002ALM032	Unrelated	NA	-10.6633
ALM002ALM034	Unrelated	NA	-17.9135
ALM002ALM035	Unrelated	NA	-16.9869
ALM002ALM036	Unrelated	NA	-16.7187
ALM002ALM038	Unrelated	NA	-16.0498
ALM002ALM039	Unrelated	NA	-18.9965
ALM002ALM040	Unrelated	NA	-14.5691
ALM002ALM041	Unrelated	NA	-17.3131
ALM002ALM042	Unrelated	NA	-18.4267
ALM002ALM043	Unrelated	NA	-14.6645
ALM002ALM044	Unrelated	NA	-10.1527
ALM002ALM046	Unrelated	NA	-7.84506
ALM002ALM047	Unrelated	NA	-10.0246
ALM002ALM048	Unrelated	NA	-10.3718
ALM002ALM049	Unrelated	NA	-9.68121
ALM002ALM050	Unrelated	NA	-15.3736
ALM002ALM051	Unrelated	NA	-18.0813
ALM002ALM052	Unrelated	NA	-11.8258
ALM002ALM053	Unrelated	NA	-17.5925
ALM002ALM054	Unrelated	NA	-7.41532
ALM002ALM055	Unrelated	NA	-13.5188
ALM002ALM056	Unrelated	NA	-10.671
ALM002ALM057	Unrelated	NA	-10.5365
ALM002ALM058	Unrelated	NA	-17.6933
ALM002ALM060	Unrelated	NA	-17.7238
ALM002ALM062	Unrelated	NA	-14.0695
ALM002ALM063	Unrelated	NA	-15.8452
ALM002ALM064	Unrelated	NA	-17.9092
ALM002ALM067	Unrelated	NA	-18.0306
ALM002ALM068	Unrelated	NA	-15.0135
ALM002ALM069	Unrelated	NA	-17.7807
ALM002ALM070	Unrelated	NA	-12.8725
ALM002ALM071	Unrelated	NA	-15.641
ALM002ALM073	Unrelated	NA	-6.57989
ALM002ALM075	Unrelated	NA	-14.767
ALM002ALM076	Unrelated	NA	-17.5889
ALM002ALM077	Unrelated	NA	-13.9256
ALM002ALM078	Unrelated	NA	-10.1165
ALM002ALM079	Unrelated	NA	-8.06215
ALM002ALM080	Unrelated	NA	-18.4109
ALM002ALM081	Unrelated	NA	-18.9903
ALM002ALM084	Unrelated	NA	-17.5357
ALM002ALM086	Unrelated	NA	-18.7417
ALM002ALM087	Unrelated	NA	-14.2282
ALM002ALM088	Unrelated	NA	-18.1203
ALM002BAS002	Unrelated	NA	-18.395
ALM002BAS003	Unrelated	NA	-8.00536
ALM002BAS014	Unrelated	NA	-7.33289
ALM002BAS017	Unrelated	NA	-8.1511
ALM002BAS018	Unrelated	NA	-13.7536
ALM002BAS022	Unrelated	NA	-20.0496
ALM002BAS023	Unrelated	NA	-16.6721
ALM002BAS024	Unrelated	NA	-18.265
ALM002BAS025	Unrelated	NA	-18.4453
ALM002BAS026	Unrelated	NA	-11.4346
ALM002BAS027	Unrelated	NA	-15.2348
ALM002CBR004	Unrelated	NA	-17.8211
ALM002CMO001	Unrelated	NA	-15.3005
ALM002CMO002	Unrelated	NA	-14.5274
ALM002CMO003	Unrelated	NA	-10.2589
ALM002FAL001	Unrelated	NA	-5.70843
ALM002FAL002	Unrelated	NA	-5.76465
ALM002LHO001	Unrelated	NA	-18.4422
ALM002LHO002	Unrelated	NA	-20.1737
ALM002LHO003	Unrelated	NA	-19.0067
ALM002LOT001	Unrelated	NA	-9.24302
ALM002MDP001	Unrelated	NA	-10.5814
ALM002MDP002	Unrelated	NA	-16.3656
ALM002MDP003	Unrelated	NA	-13.1017
ALM002MMI002	Unrelated	NA	-3.95351
ALM002MMI003	Unrelated	NA	-4.84336
ALM002MMI004	Unrelated	NA	-9.69755
ALM002PLZ001	Unrelated	NA	-17.5517
ALM002PUC001	Unrelated	NA	-19.8134
ALM002PUC002	Unrelated	NA	-18.1589
ALM002PUC003	Unrelated	NA	-17.9536
ALM002PUC004	Unrelated	NA	-18.7419
ALM002ZAP001	Unrelated	NA	-5.13303
ALM002ZAP002	Unrelated	NA	-20.2161
ALM003ALM004	Unrelated	NA	-14.5822
ALM003ALM006	Unrelated	NA	-18.1063
ALM003ALM007	Unrelated	NA	-18.1318
ALM003ALM008	Unrelated	NA	-19.4289
ALM003ALM014	Unrelated	NA	-14.0214
ALM003ALM015	Unrelated	NA	-19.3502
ALM003ALM016	Unrelated	NA	-19.483
ALM003ALM017	Unrelated	NA	-18.7843
ALM003ALM018	Unrelated	NA	-15.2479
ALM003ALM019	Unrelated	NA	-19.2102
ALM003ALM020	Unrelated	NA	-19.2308
ALM003ALM021	Unrelated	NA	-18.7234
ALM003ALM024	Unrelated	NA	-11.4721
ALM003ALM025	Unrelated	NA	-16.8619
ALM003ALM026	Unrelated	NA	-18.1935
ALM003ALM027	Unrelated	NA	-12.7136
ALM003ALM028	Unrelated	NA	-18.2404
ALM003ALM029	Unrelated	NA	-16.9976
ALM003ALM030	Unrelated	NA	-9.91005
ALM003ALM031	Unrelated	NA	-14.727
ALM003ALM032	Unrelated	NA	-17.8808
ALM003ALM034	Unrelated	NA	-17.9513
ALM003ALM035	Unrelated	NA	-17.0992
ALM003ALM036	Unrelated	NA	-18.7733
ALM003ALM038	Unrelated	NA	-16.0252
ALM003ALM039	Unrelated	NA	-18.4782
ALM003ALM040	Unrelated	NA	-15.8486
ALM003ALM041	Unrelated	NA	-17.7304
ALM003ALM042	Unrelated	NA	-19.6635
ALM003ALM043	Unrelated	NA	-14.8987
ALM003ALM044	Unrelated	NA	-10.7361
ALM003ALM046	Unrelated	NA	-11.8459
ALM003ALM047	Unrelated	NA	-16.808
ALM003ALM048	Unrelated	NA	-8.55148
ALM003ALM049	Unrelated	NA	-10.6104
ALM003ALM050	Unrelated	NA	-18.386
ALM003ALM051	Unrelated	NA	-19.2396
ALM003ALM052	Unrelated	NA	-12.4484
ALM003ALM053	Unrelated	NA	-17.691
ALM003ALM054	Unrelated	NA	-5.02122
ALM003ALM055	Unrelated	NA	-14.9186
ALM003ALM056	Unrelated	NA	-13.5466
ALM003ALM057	Unrelated	NA	-16.044
ALM003ALM058	Unrelated	NA	-19.5401
ALM003ALM060	Unrelated	NA	-19.3617
ALM003ALM062	Unrelated	NA	-16.0796
ALM003ALM063	Unrelated	NA	-19.6277
ALM003ALM064	Unrelated	NA	-19.242
ALM003ALM067	Unrelated	NA	-17.4975
ALM003ALM068	Unrelated	NA	-17.7536
ALM003ALM069	Unrelated	NA	-17.9703
ALM003ALM070	Unrelated	NA	-12.258
ALM003ALM071	Unrelated	NA	-15.3081
ALM003ALM073	Unrelated	NA	-7.52041
ALM003ALM075	Unrelated	NA	-17.7798
ALM003ALM076	Unrelated	NA	-17.9821
ALM003ALM077	Unrelated	NA	-13.8179
ALM003ALM078	Unrelated	NA	-16.2192
ALM003ALM079	Unrelated	NA	-10.6907
ALM003ALM080	Unrelated	NA	-20.2196
ALM003ALM081	Unrelated	NA	-20.1034
ALM003ALM084	Unrelated	NA	-18.5014
ALM003ALM086	Unrelated	NA	-18.1264
ALM003ALM087	Unrelated	NA	-14.8715
ALM003ALM088	Unrelated	NA	-19.3806
ALM003BAS002	Unrelated	NA	-19.0677
ALM003BAS003	Unrelated	NA	-8.35378
ALM003BAS014	Unrelated	NA	-6.9355
ALM003BAS017	Unrelated	NA	-7.31422
ALM003BAS018	Unrelated	NA	-16.674
ALM003BAS022	Unrelated	NA	-19.0314
ALM003BAS023	Unrelated	NA	-17.1436
ALM003BAS024	Unrelated	NA	-18.2597
ALM003BAS025	Unrelated	NA	-18.7968
ALM003BAS026	Unrelated	NA	-10.5741
ALM003BAS027	Unrelated	NA	-17.6711
ALM003CBR004	Unrelated	NA	-19.0542
ALM003CMO001	Unrelated	NA	-16.8314
ALM003CMO002	Unrelated	NA	-16.4583
ALM003CMO003	Unrelated	NA	-11.688
ALM003FAL001	Unrelated	NA	-5.38563
ALM003FAL002	Unrelated	NA	-3.46122
ALM003LHO001	Unrelated	NA	-17.1856
ALM003LHO002	Unrelated	NA	-19.0974
ALM003LHO003	Unrelated	NA	-18.5998
ALM003LOT001	Unrelated	NA	-9.33427
ALM003MDP001	Unrelated	NA	-11.3283
ALM003MDP002	Unrelated	NA	-16.5681
ALM003MDP003	Unrelated	NA	-14.7464
ALM003MMI002	Unrelated	NA	-4.89504
ALM003MMI003	Unrelated	NA	-5.50897
ALM003MMI004	Unrelated	NA	-8.69855
ALM003PLZ001	Unrelated	NA	-20.3395
ALM003PUC001	Unrelated	NA	-19.2845
ALM003PUC002	Unrelated	NA	-20.4935
ALM003PUC003	Unrelated	NA	-18.6414
ALM003PUC004	Unrelated	NA	-18.5143
ALM003ZAP001	Unrelated	NA	-4.29827
ALM003ZAP002	Unrelated	NA	-21.158
ALM004ALM006	Unrelated	NA	-13.8407
ALM004ALM007	Unrelated	NA	-14.3195
ALM004ALM008	Unrelated	NA	-15.7588
ALM004ALM014	Unrelated	NA	-9.22905
ALM004ALM015	Unrelated	NA	-15.455
ALM004ALM016	Unrelated	NA	-15.3676
ALM004ALM017	Unrelated	NA	-15.4982
ALM004ALM018	Unrelated	NA	-11.4252
ALM004ALM019	Unrelated	NA	-15.4189
ALM004ALM020	Unrelated	NA	-14.9228
ALM004ALM021	Unrelated	NA	-14.62
ALM004ALM024	Unrelated	NA	-7.53588
ALM004ALM025	Unrelated	NA	-12.4052
ALM004ALM026	Unrelated	NA	-14.8092
ALM004ALM027	Unrelated	NA	-9.15771
ALM004ALM028	Unrelated	NA	-14.1863
ALM004ALM029	Unrelated	NA	-12.9294
ALM004ALM030	Unrelated	NA	-8.55488
ALM004ALM031	Unrelated	NA	-11.1067
ALM004ALM032	Unrelated	NA	-13.104
ALM004ALM034	Unrelated	NA	-15.0213
ALM004ALM035	Unrelated	NA	-14.6478
ALM004ALM036	Unrelated	NA	-15.979
ALM004ALM038	Unrelated	NA	-12.2376
ALM004ALM039	Unrelated	NA	-14.3406
ALM004ALM040	Unrelated	NA	-11.5974
ALM004ALM041	Unrelated	NA	-15.8925
ALM004ALM042	Unrelated	NA	-13.8853
ALM004ALM043	Unrelated	NA	-10.7516
ALM004ALM044	Unrelated	NA	-6.56889
ALM004ALM046	Unrelated	NA	-7.54908
ALM004ALM047	Unrelated	NA	-13.0405
ALM004ALM048	Unrelated	NA	-6.45411
ALM004ALM049	Unrelated	NA	-8.13067
ALM004ALM050	Unrelated	NA	-15.4295
ALM004ALM051	Unrelated	NA	-14.0753
ALM004ALM052	Unrelated	NA	-8.39704
ALM004ALM053	Unrelated	NA	-13.9345
ALM004ALM054	Unrelated	NA	-4.78238
ALM004ALM055	Unrelated	NA	-11.0199
ALM004ALM056	Unrelated	NA	-9.43943
ALM004ALM057	Unrelated	NA	-11.3664
ALM004ALM058	Unrelated	NA	-15.0334
ALM004ALM060	Unrelated	NA	-14.4495
ALM004ALM062	Unrelated	NA	-9.66939
ALM004ALM063	Unrelated	NA	-14.9541
ALM004ALM064	Unrelated	NA	-17.1255
ALM004ALM067	Unrelated	NA	-14.0172
ALM004ALM068	Unrelated	NA	-13.9811
ALM004ALM069	Unrelated	NA	-14.5746
ALM004ALM070	Unrelated	NA	-9.30001
ALM004ALM071	Unrelated	NA	-12.8584
ALM004ALM073	Unrelated	NA	-5.77735
ALM004ALM076	Unrelated	NA	-14.7709
ALM004ALM077	Unrelated	NA	-9.28494
ALM004ALM078	Unrelated	NA	-13.1579
ALM004ALM079	Unrelated	NA	-6.77438
ALM004ALM080	Unrelated	NA	-15.57
ALM004ALM081	Unrelated	NA	-16.6839
ALM004ALM084	Unrelated	NA	-15.3761
ALM004ALM086	Unrelated	NA	-15.3722
ALM004ALM087	Unrelated	NA	-12.5683
ALM004ALM088	Unrelated	NA	-17.332
ALM004BAS002	Unrelated	NA	-15.511
ALM004BAS003	Unrelated	NA	-5.54655
ALM004BAS014	Unrelated	NA	-5.75042
ALM004BAS017	Unrelated	NA	-7.94984
ALM004BAS018	Unrelated	NA	-12.167
ALM004BAS022	Unrelated	NA	-16.9027
ALM004BAS023	Unrelated	NA	-14.7338
ALM004BAS024	Unrelated	NA	-16.0204
ALM004BAS025	Unrelated	NA	-14.7151
ALM004BAS026	Unrelated	NA	-7.04465
ALM004BAS027	Unrelated	NA	-14.3868
ALM004CBR004	Unrelated	NA	-16.7993
ALM004CMO001	Unrelated	NA	-10.0133
ALM004CMO002	Unrelated	NA	-10.5232
ALM004CMO003	Unrelated	NA	-8.20089
ALM004FAL001	Unrelated	NA	-4.13713
ALM004FAL002	Unrelated	NA	-3.5157
ALM004LHO001	Unrelated	NA	-16.0551
ALM004LHO002	Unrelated	NA	-16.247
ALM004LHO003	Unrelated	NA	-16.0167
ALM004LOT001	Unrelated	NA	-8.5276
ALM004MDP001	Unrelated	NA	-6.45608
ALM004MDP002	Unrelated	NA	-12.2417
ALM004MDP003	Unrelated	NA	-10.2449
ALM004MMI002	Unrelated	NA	-4.41121
ALM004MMI003	Unrelated	NA	-2.21529
ALM004MMI004	Unrelated	NA	-6.05174
ALM004PLZ001	Unrelated	NA	-15.5149
ALM004PUC001	Unrelated	NA	-16.1513
ALM004PUC002	Unrelated	NA	-16.4625
ALM004PUC003	Unrelated	NA	-15.9
ALM004PUC004	Unrelated	NA	-14.7108
ALM004ZAP001	Unrelated	NA	-3.24695
ALM004ZAP002	Unrelated	NA	-17.5147
ALM006ALM007	Unrelated	NA	-18.5761
ALM006ALM008	Unrelated	NA	-18.8536
ALM006ALM014	Unrelated	NA	-13.0595
ALM006ALM015	Unrelated	NA	-18.8849
ALM006ALM016	Unrelated	NA	-19.8551
ALM006ALM017	Unrelated	NA	-20.0531
ALM006ALM018	Unrelated	NA	-16.2444
ALM006ALM019	Unrelated	NA	-20.253
ALM006ALM020	Unrelated	NA	-19.0989
ALM006ALM021	Unrelated	NA	-18.4634
ALM006ALM024	Unrelated	NA	-12.7656
ALM006ALM025	Unrelated	NA	-16.9084
ALM006ALM026	Unrelated	NA	-18.1971
ALM006ALM027	Unrelated	NA	-12.6409
ALM006ALM028	Unrelated	NA	-17.8442
ALM006ALM029	Unrelated	NA	-16.9919
ALM006ALM030	Unrelated	NA	-11.8715
ALM006ALM031	Unrelated	NA	-15.5569
ALM006ALM032	Unrelated	NA	-16.8337
ALM006ALM034	Unrelated	NA	-18.6502
ALM006ALM035	Unrelated	NA	-18.1281
ALM006ALM036	Unrelated	NA	-19.7207
ALM006ALM038	Unrelated	NA	-17.4089
ALM006ALM039	Unrelated	NA	-19.3049
ALM006ALM040	Unrelated	NA	-16.8052
ALM006ALM041	Unrelated	NA	-18.5937
ALM006ALM042	Unrelated	NA	-18.4259
ALM006ALM043	Unrelated	NA	-16.3391
ALM006ALM044	Unrelated	NA	-11.7893
ALM006ALM046	Unrelated	NA	-12.5915
ALM006ALM047	Unrelated	NA	-17.4389
ALM006ALM048	Unrelated	NA	-10.9056
ALM006ALM049	Unrelated	NA	-12.3053
ALM006ALM050	Unrelated	NA	-18.8452
ALM006ALM051	Unrelated	NA	-18.4139
ALM006ALM052	Unrelated	NA	-14.5372
ALM006ALM053	Unrelated	NA	-18.253
ALM006ALM054	Unrelated	NA	-7.29259
ALM006ALM055	Unrelated	NA	-15.6444
ALM006ALM056	Unrelated	NA	-12.8844
ALM006ALM057	Unrelated	NA	-15.7202
ALM006ALM058	Unrelated	NA	-17.4383
ALM006ALM060	Unrelated	NA	-20.2074
ALM006ALM062	Unrelated	NA	-16.5147
ALM006ALM063	Unrelated	NA	-19.1315
ALM006ALM064	Unrelated	NA	-19.1865
ALM006ALM067	Unrelated	NA	-19.1102
ALM006ALM068	Unrelated	NA	-18.1763
ALM006ALM069	Unrelated	NA	-18.998
ALM006ALM070	Unrelated	NA	-12.3107
ALM006ALM071	Unrelated	NA	-17.5479
ALM006ALM073	Unrelated	NA	-8.56709
ALM006ALM075	Unrelated	NA	-16.3922
ALM006ALM076	Unrelated	NA	-18.3174
ALM006ALM077	Unrelated	NA	-14.0431
ALM006ALM078	Unrelated	NA	-15.3557
ALM006ALM079	Unrelated	NA	-10.9761
ALM006ALM080	Unrelated	NA	-19.8751
ALM006ALM081	Unrelated	NA	-19.5018
ALM006ALM084	Unrelated	NA	-19.3747
ALM006ALM086	Unrelated	NA	-19.2694
ALM006ALM087	Unrelated	NA	-16.4521
ALM006ALM088	Unrelated	NA	-18.4474
ALM006BAS002	Unrelated	NA	-18.793
ALM006BAS003	Unrelated	NA	-8.98764
ALM006BAS014	Unrelated	NA	-8.34066
ALM006BAS017	Unrelated	NA	-9.55488
ALM006BAS018	Unrelated	NA	-16.1772
ALM006BAS022	Unrelated	NA	-19.7484
ALM006BAS023	Unrelated	NA	-17.4584
ALM006BAS024	Unrelated	NA	-19.0235
ALM006BAS025	Unrelated	NA	-17.5514
ALM006BAS026	Unrelated	NA	-13.3257
ALM006BAS027	Unrelated	NA	-16.4942
ALM006CBR004	Unrelated	NA	-20.5866
ALM006CMO001	Unrelated	NA	-16.3276
ALM006CMO002	Unrelated	NA	-15.5775
ALM006CMO003	Unrelated	NA	-12.3567
ALM006FAL001	Unrelated	NA	-5.76704
ALM006FAL002	Unrelated	NA	-6.00831
ALM006LHO001	Unrelated	NA	-18.5732
ALM006LHO002	Unrelated	NA	-19.1422
ALM006LHO003	Unrelated	NA	-18.5969
ALM006LOT001	Unrelated	NA	-11.718
ALM006MDP001	Unrelated	NA	-11.4696
ALM006MDP002	Unrelated	NA	-16.8379
ALM006MDP003	Unrelated	NA	-14.6268
ALM006MMI002	Unrelated	NA	-4.6211
ALM006MMI003	Unrelated	NA	-4.9757
ALM006MMI004	Unrelated	NA	-11.066
ALM006PLZ001	Unrelated	NA	-20.0258
ALM006PUC001	Unrelated	NA	-19.1161
ALM006PUC002	Unrelated	NA	-19.6674
ALM006PUC003	Unrelated	NA	-19.295
ALM006PUC004	Unrelated	NA	-18.7686
ALM006ZAP001	Unrelated	NA	-5.20965
ALM006ZAP002	Unrelated	NA	-21.7487
ALM007ALM056	Unrelated	NA	-14.3389
ALM007ALM058	Unrelated	NA	-18.3207
ALM007ALM060	Unrelated	NA	-17.2886
ALM007ALM062	Unrelated	NA	-13.6329
ALM007ALM063	Unrelated	NA	-18.1708
ALM007ALM064	Unrelated	NA	-19.8362
ALM007ALM067	Unrelated	NA	-17.5817
ALM007ALM068	Unrelated	NA	-16.2233
ALM007ALM069	Unrelated	NA	-18.5203
ALM007ALM070	Unrelated	NA	-12.9343
ALM007ALM071	Unrelated	NA	-15.3926
ALM007ALM073	Unrelated	NA	-5.91277
ALM007ALM075	Unrelated	NA	-16.8489
ALM007ALM076	Unrelated	NA	-17.5376
ALM007ALM077	Unrelated	NA	-13.9957
ALM007ALM078	Unrelated	NA	-14.5742
ALM007ALM079	Unrelated	NA	-11.3443
ALM007ALM080	Unrelated	NA	-18.176
ALM007ALM081	Unrelated	NA	-18.0182
ALM007ALM084	Unrelated	NA	-19.9885
ALM007ALM086	Unrelated	NA	-17.5064
ALM007ALM087	Unrelated	NA	-14.1294
ALM007ALM088	Unrelated	NA	-17.9313
ALM008ALM007	Unrelated	NA	-19.6728
ALM008ALM014	Unrelated	NA	-11.8637
ALM008ALM015	Unrelated	NA	-18.8385
ALM008ALM016	Unrelated	NA	-19.1583
ALM008ALM017	Unrelated	NA	-20.7316
ALM008ALM018	Unrelated	NA	-15.8675
ALM008ALM019	Unrelated	NA	-20.5132
ALM008ALM020	Unrelated	NA	-19.0844
ALM008ALM021	Unrelated	NA	-19.2898
ALM008ALM024	Unrelated	NA	-13.7071
ALM008ALM025	Unrelated	NA	-18.4457
ALM008ALM026	Unrelated	NA	-18.5752
ALM008ALM027	Unrelated	NA	-14.2158
ALM008ALM028	Unrelated	NA	-18.0648
ALM008ALM029	Unrelated	NA	-17.3964
ALM008ALM030	Unrelated	NA	-9.95858
ALM008ALM031	Unrelated	NA	-16.6462
ALM008ALM032	Unrelated	NA	-17.8147
ALM008ALM034	Unrelated	NA	-20.3272
ALM008ALM035	Unrelated	NA	-19.6991
ALM008ALM036	Unrelated	NA	-19.4723
ALM008ALM038	Unrelated	NA	-16.895
ALM008ALM039	Unrelated	NA	-18.8632
ALM008ALM040	Unrelated	NA	-16.7278
ALM008ALM041	Unrelated	NA	-20.4709
ALM008ALM042	Unrelated	NA	-18.6947
ALM008ALM043	Unrelated	NA	-16.8969
ALM008ALM044	Unrelated	NA	-10.3888
ALM008ALM046	Unrelated	NA	-13.0331
ALM008ALM047	Unrelated	NA	-17.4888
ALM008ALM048	Unrelated	NA	-10.7518
ALM008ALM049	Unrelated	NA	-11.7573
ALM008ALM050	Unrelated	NA	-20.5811
ALM008ALM051	Unrelated	NA	-17.4529
ALM008ALM052	Unrelated	NA	-14.8924
ALM008ALM053	Unrelated	NA	-17.1622
ALM008ALM054	Unrelated	NA	-7.42001
ALM008ALM055	Unrelated	NA	-16.1552
ALM008ALM056	Unrelated	NA	-13.4126
ALM008ALM057	Unrelated	NA	-17.2031
ALM008ALM058	Unrelated	NA	-19.7437
ALM008ALM060	Unrelated	NA	-20.3536
ALM008ALM062	Unrelated	NA	-15.3765
ALM008ALM063	Unrelated	NA	-19.2475
ALM008ALM064	Unrelated	NA	-20.0769
ALM008ALM067	Unrelated	NA	-19.2514
ALM008ALM068	Unrelated	NA	-19.386
ALM008ALM069	Unrelated	NA	-20.0991
ALM008ALM070	Unrelated	NA	-12.7961
ALM008ALM071	Unrelated	NA	-16.5698
ALM008ALM073	Unrelated	NA	-8.2288
ALM008ALM075	Unrelated	NA	-17.6093
ALM008ALM076	Unrelated	NA	-18.5477
ALM008ALM077	Unrelated	NA	-14.7339
ALM008ALM078	Unrelated	NA	-17.323
ALM008ALM079	Unrelated	NA	-10.9621
ALM008ALM080	Unrelated	NA	-17.4407
ALM008ALM081	Unrelated	NA	-17.9891
ALM008ALM084	Unrelated	NA	-19.6425
ALM008ALM086	Unrelated	NA	-20.4991
ALM008ALM087	Unrelated	NA	-15.2275
ALM008ALM088	Unrelated	NA	-19.223
ALM008BAS002	Unrelated	NA	-18.9355
ALM008BAS003	Unrelated	NA	-9.07964
ALM008BAS014	Unrelated	NA	-6.36134
ALM008BAS017	Unrelated	NA	-9.23357
ALM008BAS018	Unrelated	NA	-15.105
ALM008BAS022	Unrelated	NA	-21.8569
ALM008BAS023	Unrelated	NA	-18.4535
ALM008BAS024	Unrelated	NA	-20.5069
ALM008BAS025	Unrelated	NA	-18.6702
ALM008BAS026	Unrelated	NA	-11.7514
ALM008BAS027	Unrelated	NA	-18.2125
ALM008CBR004	Unrelated	NA	-19.3925
ALM008CMO001	Unrelated	NA	-16.4197
ALM008CMO002	Unrelated	NA	-16.1164
ALM008CMO003	Unrelated	NA	-12.2122
ALM008FAL001	Unrelated	NA	-5.87136
ALM008FAL002	Unrelated	NA	-6.69459
ALM008LHO001	Unrelated	NA	-19.3916
ALM008LHO002	Unrelated	NA	-19.8164
ALM008LHO003	Unrelated	NA	-18.278
ALM008LOT001	Unrelated	NA	-11.7636
ALM008MDP001	Unrelated	NA	-12.3933
ALM008MDP002	Unrelated	NA	-18.8133
ALM008MDP003	Unrelated	NA	-15.3166
ALM008MMI002	Unrelated	NA	-6.38635
ALM008MMI003	Unrelated	NA	-4.81396
ALM008MMI004	Unrelated	NA	-12.9899
ALM008PLZ001	Unrelated	NA	-19.0495
ALM008PUC001	Unrelated	NA	-20.047
ALM008PUC002	Unrelated	NA	-21.0284
ALM008PUC003	Unrelated	NA	-19.4161
ALM008PUC004	Unrelated	NA	-19.5911
ALM008ZAP001	Unrelated	NA	-3.7061
ALM008ZAP002	Unrelated	NA	-22.9502
ALM014ALM007	Unrelated	NA	-12.0759
ALM014ALM015	Unrelated	NA	-13.0188
ALM014ALM016	Unrelated	NA	-14.4305
ALM014ALM017	Unrelated	NA	-13.7591
ALM014ALM018	Unrelated	NA	-9.70084
ALM014ALM019	Unrelated	NA	-13.6493
ALM014ALM020	Unrelated	NA	-13.8953
ALM014ALM021	Unrelated	NA	-14.0754
ALM014ALM024	Unrelated	NA	-6.18144
ALM014ALM025	Unrelated	NA	-13.4559
ALM014ALM026	Unrelated	NA	-12.3905
ALM014ALM027	Unrelated	NA	-6.41117
ALM014ALM028	Unrelated	NA	-12.8483
ALM014ALM029	Unrelated	NA	-10.5468
ALM014ALM030	Unrelated	NA	-6.69842
ALM014ALM031	Unrelated	NA	-9.40371
ALM014ALM032	Unrelated	NA	-11.5147
ALM014ALM034	Unrelated	NA	-13.2651
ALM014ALM035	Unrelated	NA	-14.2583
ALM014ALM036	Unrelated	NA	-11.7491
ALM014ALM038	Unrelated	NA	-10.979
ALM014ALM039	Unrelated	NA	-13.2854
ALM014ALM040	Unrelated	NA	-8.1973
ALM014ALM041	Unrelated	NA	-15.685
ALM014ALM042	Unrelated	NA	-13.3263
ALM014ALM043	Unrelated	NA	-8.97788
ALM014ALM044	Unrelated	NA	-4.66783
ALM014ALM046	Unrelated	NA	-5.5139
ALM014ALM047	Unrelated	NA	-10.3025
ALM014ALM048	Unrelated	NA	-7.5023
ALM014ALM049	Unrelated	NA	-6.34234
ALM014ALM050	Unrelated	NA	-14.0474
ALM014ALM051	Unrelated	NA	-11.1903
ALM014ALM052	Unrelated	NA	-8.17468
ALM014ALM053	Unrelated	NA	-11.9082
ALM014ALM054	Unrelated	NA	-3.13085
ALM014ALM055	Unrelated	NA	-10.6503
ALM014ALM056	Unrelated	NA	-8.08276
ALM014ALM057	Unrelated	NA	-9.59598
ALM014ALM060	Unrelated	NA	-14.4379
ALM014ALM062	Unrelated	NA	-8.88637
ALM014ALM063	Unrelated	NA	-12.731
ALM014ALM064	Unrelated	NA	-4.85368
ALM014ALM067	Unrelated	NA	-12.0083
ALM014ALM068	Unrelated	NA	-15.6566
ALM014ALM069	Unrelated	NA	-12.4103
ALM014ALM070	Unrelated	NA	-7.26867
ALM014ALM071	Unrelated	NA	-9.93059
ALM014ALM073	Unrelated	NA	-4.63118
ALM014ALM075	Unrelated	NA	-10.6272
ALM014ALM076	Unrelated	NA	-12.0552
ALM014ALM077	Unrelated	NA	-8.689
ALM014ALM078	Unrelated	NA	-11.4036
ALM014ALM079	Unrelated	NA	-5.28083
ALM014ALM080	Unrelated	NA	-13.3029
ALM014ALM081	Unrelated	NA	-12.8065
ALM014ALM084	Unrelated	NA	-12.5676
ALM014ALM086	Unrelated	NA	-13.896
ALM014ALM087	Unrelated	NA	-8.70221
ALM014ALM088	Unrelated	NA	-14.0101
ALM014BAS002	Unrelated	NA	-12.9945
ALM014BAS003	Unrelated	NA	-2.11689
ALM014BAS014	Unrelated	NA	-5.05753
ALM014BAS017	Unrelated	NA	-4.05846
ALM014BAS018	Unrelated	NA	-9.98538
ALM014BAS022	Unrelated	NA	-14.3356
ALM014BAS023	Unrelated	NA	-14.2083
ALM014BAS024	Unrelated	NA	-13.8424
ALM014BAS025	Unrelated	NA	-11.9354
ALM014BAS026	Unrelated	NA	-5.3434
ALM014BAS027	Unrelated	NA	-11.4228
ALM014CBR004	Unrelated	NA	-16.0918
ALM014CMO001	Unrelated	NA	-9.78207
ALM014CMO002	Unrelated	NA	-7.7902
ALM014CMO003	Unrelated	NA	-7.56513
ALM014FAL001	Unrelated	NA	-3.22763
ALM014FAL002	Unrelated	NA	-3.63141
ALM014LHO001	Unrelated	NA	-15.1039
ALM014LHO002	Unrelated	NA	-13.4415
ALM014LHO003	Unrelated	NA	-13.2753
ALM014LOT001	Unrelated	NA	-5.72553
ALM014MDP001	Unrelated	NA	-7.04652
ALM014MDP002	Unrelated	NA	-11.9368
ALM014MDP003	Unrelated	NA	-9.04768
ALM014MMI002	Unrelated	NA	-3.4716
ALM014MMI003	Unrelated	NA	-2.75473
ALM014MMI004	Unrelated	NA	-5.47214
ALM014PLZ001	Unrelated	NA	-14.0955
ALM014PUC001	Unrelated	NA	-14.148
ALM014PUC002	Unrelated	NA	-15.6125
ALM014PUC003	Unrelated	NA	-13.4829
ALM014PUC004	Unrelated	NA	-12.5504
ALM014ZAP001	Unrelated	NA	-1.36626
ALM014ZAP002	Unrelated	NA	-16.2833
ALM015ALM007	Unrelated	NA	-18.699
ALM015ALM016	Unrelated	NA	-19.9283
ALM015ALM017	Unrelated	NA	-8.03825
ALM015ALM018	Unrelated	NA	-16.6626
ALM015ALM019	Unrelated	NA	-19.0853
ALM015ALM020	Unrelated	NA	-19.34
ALM015ALM021	Unrelated	NA	-19.0042
ALM015ALM024	Unrelated	NA	-13.4773
ALM015ALM025	Unrelated	NA	-17.067
ALM015ALM026	Unrelated	NA	-19.4807
ALM015ALM027	Unrelated	NA	-11.4966
ALM015ALM028	Unrelated	NA	-18.0027
ALM015ALM029	Unrelated	NA	-16.5818
ALM015ALM030	Unrelated	NA	-10.5252
ALM015ALM031	Unrelated	NA	-15.7243
ALM015ALM032	Unrelated	NA	-17.5255
ALM015ALM034	Unrelated	NA	-19.1891
ALM015ALM035	Unrelated	NA	-17.7553
ALM015ALM036	Unrelated	NA	-18.2634
ALM015ALM038	Unrelated	NA	-15.497
ALM015ALM039	Unrelated	NA	-18.8081
ALM015ALM040	Unrelated	NA	-17.7212
ALM015ALM041	Unrelated	NA	-20.2629
ALM015ALM042	Unrelated	NA	-18.5013
ALM015ALM043	Unrelated	NA	-15.1848
ALM015ALM044	Unrelated	NA	-9.37618
ALM015ALM046	Unrelated	NA	-11.9372
ALM015ALM047	Unrelated	NA	-15.8458
ALM015ALM048	Unrelated	NA	-10.1073
ALM015ALM049	Unrelated	NA	-10.3054
ALM015ALM050	Unrelated	NA	-17.9841
ALM015ALM051	Unrelated	NA	-18.5347
ALM015ALM053	Unrelated	NA	-17.5636
ALM015ALM054	Unrelated	NA	-7.55386
ALM015ALM055	Unrelated	NA	-14.6859
ALM015ALM056	Unrelated	NA	-12.7534
ALM015ALM057	Unrelated	NA	-14.2128
ALM015ALM058	Unrelated	NA	-18.3101
ALM015ALM060	Unrelated	NA	-13.8281
ALM015ALM062	Unrelated	NA	-15.6251
ALM015ALM063	Unrelated	NA	-18.146
ALM015ALM064	Unrelated	NA	-19.7676
ALM015ALM067	Unrelated	NA	-18.0725
ALM015ALM068	Unrelated	NA	-17.763
ALM015ALM069	Unrelated	NA	-18.1321
ALM015ALM070	Unrelated	NA	-13.5547
ALM015ALM071	Unrelated	NA	-16.1691
ALM015ALM073	Unrelated	NA	-8.63554
ALM015ALM075	Unrelated	NA	-15.5763
ALM015ALM076	Unrelated	NA	-18.7169
ALM015ALM077	Unrelated	NA	-14.02
ALM015ALM078	Unrelated	NA	-17.2686
ALM015ALM079	Unrelated	NA	-11.118
ALM015ALM080	Unrelated	NA	-18.6774
ALM015ALM081	Unrelated	NA	-19.672
ALM015ALM084	Unrelated	NA	-18.5735
ALM015ALM086	Unrelated	NA	-18.1829
ALM015ALM087	Unrelated	NA	-14.6417
ALM015ALM088	Unrelated	NA	-18.0903
ALM015BAS002	Unrelated	NA	-19.1265
ALM015BAS003	Unrelated	NA	-9.26445
ALM015BAS014	Unrelated	NA	-7.36864
ALM015BAS017	Unrelated	NA	-9.14589
ALM015BAS018	Unrelated	NA	-15.4473
ALM015BAS022	Unrelated	NA	-19.9797
ALM015BAS023	Unrelated	NA	-18.1577
ALM015BAS024	Unrelated	NA	-19.6476
ALM015BAS025	Unrelated	NA	-17.0853
ALM015BAS026	Unrelated	NA	-10.2711
ALM015BAS027	Unrelated	NA	-17.5097
ALM015CBR004	Unrelated	NA	-19.717
ALM015CMO001	Unrelated	NA	-16.0087
ALM015CMO002	Unrelated	NA	-14.0275
ALM015CMO003	Unrelated	NA	-13.3972
ALM015FAL001	Unrelated	NA	-5.26357
ALM015FAL002	Unrelated	NA	-6.29223
ALM015LHO001	Unrelated	NA	-18.8376
ALM015LHO002	Unrelated	NA	-20.212
ALM015LHO003	Unrelated	NA	-19.2457
ALM015LOT001	Unrelated	NA	-12.7137
ALM015MDP001	Unrelated	NA	-12.044
ALM015MDP002	Unrelated	NA	-16.8361
ALM015MDP003	Unrelated	NA	-12.6731
ALM015MMI002	Unrelated	NA	-4.16876
ALM015MMI003	Unrelated	NA	-5.41268
ALM015MMI004	Unrelated	NA	-9.74666
ALM015PLZ001	Unrelated	NA	-19.2458
ALM015PUC001	Unrelated	NA	-18.1724
ALM015PUC002	Unrelated	NA	-19.2916
ALM015PUC003	Unrelated	NA	-18.4596
ALM015PUC004	Unrelated	NA	-18.1024
ALM015ZAP001	Unrelated	NA	-5.19883
ALM015ZAP002	Unrelated	NA	-21.4098
ALM016ALM007	Unrelated	NA	-18.6508
ALM016ALM017	Unrelated	NA	-2.8832
ALM016ALM018	Unrelated	NA	-16.5276
ALM016ALM019	Unrelated	NA	-17.7983
ALM016ALM020	Unrelated	NA	-19.9873
ALM016ALM021	Unrelated	NA	-19.679
ALM016ALM024	Unrelated	NA	-12.0246
ALM016ALM025	Unrelated	NA	-17.6644
ALM016ALM026	Unrelated	NA	-20.5624
ALM016ALM027	Unrelated	NA	-13.3189
ALM016ALM028	Unrelated	NA	-19.2146
ALM016ALM029	Unrelated	NA	-19.7118
ALM016ALM030	Unrelated	NA	-11.6599
ALM016ALM031	Unrelated	NA	-17.6787
ALM016ALM032	Unrelated	NA	-18.4293
ALM016ALM034	Unrelated	NA	-16.5562
ALM016ALM035	Unrelated	NA	-19.6454
ALM016ALM036	Unrelated	NA	-21.081
ALM016ALM038	Unrelated	NA	-17.1942
ALM016ALM039	Unrelated	NA	-19.0687
ALM016ALM040	Unrelated	NA	-18.0794
ALM016ALM041	Unrelated	NA	-20.0035
ALM016ALM042	Unrelated	NA	-20.3604
ALM016ALM043	Unrelated	NA	-13.9141
ALM016ALM044	Unrelated	NA	-12.2341
ALM016ALM046	Unrelated	NA	-14.2741
ALM016ALM047	Unrelated	NA	-18.1373
ALM016ALM048	Unrelated	NA	-13.0065
ALM016ALM049	Unrelated	NA	-6.90377
ALM016ALM050	Unrelated	NA	-20.0713
ALM016ALM051	Unrelated	NA	-18.9947
ALM016ALM053	Unrelated	NA	-18.4483
ALM016ALM054	Unrelated	NA	-7.76689
ALM016ALM055	Unrelated	NA	-16.41
ALM016ALM056	Unrelated	NA	-14.7664
ALM016ALM057	Unrelated	NA	-16.8886
ALM016ALM058	Unrelated	NA	-19.6485
ALM016ALM060	Unrelated	NA	-8.78996
ALM016ALM062	Unrelated	NA	-18.1654
ALM016ALM063	Unrelated	NA	-20.1851
ALM016ALM064	Unrelated	NA	-21.5476
ALM016ALM067	Unrelated	NA	-19.044
ALM016ALM068	Unrelated	NA	-20.0891
ALM016ALM069	Unrelated	NA	-20.6578
ALM016ALM070	Unrelated	NA	-14.307
ALM016ALM071	Unrelated	NA	-18.1942
ALM016ALM073	Unrelated	NA	-9.22485
ALM016ALM075	Unrelated	NA	-16.9512
ALM016ALM076	Unrelated	NA	-18.8291
ALM016ALM077	Unrelated	NA	-15.2179
ALM016ALM078	Unrelated	NA	-17.2198
ALM016ALM079	Unrelated	NA	-13.5038
ALM016ALM080	Unrelated	NA	-19.9814
ALM016ALM081	Unrelated	NA	-21.339
ALM016ALM084	Unrelated	NA	-21.4311
ALM016ALM086	Unrelated	NA	-19.6615
ALM016ALM087	Unrelated	NA	-15.5383
ALM016ALM088	Unrelated	NA	-19.7641
ALM016BAS002	Unrelated	NA	-19.6887
ALM016BAS003	Unrelated	NA	-9.97902
ALM016BAS014	Unrelated	NA	-8.29316
ALM016BAS017	Unrelated	NA	-10.2056
ALM016BAS018	Unrelated	NA	-17.0965
ALM016BAS022	Unrelated	NA	-21.2076
ALM016BAS023	Unrelated	NA	-18.5522
ALM016BAS024	Unrelated	NA	-20.2374
ALM016BAS025	Unrelated	NA	-17.7225
ALM016BAS026	Unrelated	NA	-12.9345
ALM016BAS027	Unrelated	NA	-19.478
ALM016CBR004	Unrelated	NA	-20.3135
ALM016CMO001	Unrelated	NA	-17.8318
ALM016CMO002	Unrelated	NA	-14.8934
ALM016CMO003	Unrelated	NA	-12.4737
ALM016FAL001	Unrelated	NA	-4.71821
ALM016FAL002	Unrelated	NA	-6.17324
ALM016LHO001	Unrelated	NA	-19.6012
ALM016LHO002	Unrelated	NA	-19.6971
ALM016LHO003	Unrelated	NA	-20.2094
ALM016LOT001	Unrelated	NA	-11.6482
ALM016MDP001	Unrelated	NA	-13.5983
ALM016MDP002	Unrelated	NA	-18.3217
ALM016MDP003	Unrelated	NA	-15.3301
ALM016MMI002	Unrelated	NA	-4.842
ALM016MMI003	Unrelated	NA	-4.4012
ALM016MMI004	Unrelated	NA	-11.8772
ALM016PLZ001	Unrelated	NA	-19.6975
ALM016PUC001	Unrelated	NA	-20.6053
ALM016PUC002	Unrelated	NA	-19.6333
ALM016PUC003	Unrelated	NA	-19.6689
ALM016PUC004	Unrelated	NA	-19.8318
ALM016ZAP001	Unrelated	NA	-6.7175
ALM016ZAP002	Unrelated	NA	-22.7015
ALM017ALM007	Unrelated	NA	-19.179
ALM017ALM018	Unrelated	NA	-17.2604
ALM017ALM019	Unrelated	NA	-20.9269
ALM017ALM020	Unrelated	NA	-20.2253
ALM017ALM021	Unrelated	NA	-19.6472
ALM017ALM024	Unrelated	NA	-13.2079
ALM017ALM025	Unrelated	NA	-17.8629
ALM017ALM026	Unrelated	NA	-20.1893
ALM017ALM027	Unrelated	NA	-13.3969
ALM017ALM028	Unrelated	NA	-18.5309
ALM017ALM029	Unrelated	NA	-18.3512
ALM017ALM030	Unrelated	NA	-12.0137
ALM017ALM031	Unrelated	NA	-17.7012
ALM017ALM032	Unrelated	NA	-19.0066
ALM017ALM034	Unrelated	NA	-18.555
ALM017ALM035	Unrelated	NA	-19.9661
ALM017ALM036	Unrelated	NA	-21.5722
ALM017ALM038	Unrelated	NA	-17.3233
ALM017ALM039	Unrelated	NA	-21.1595
ALM017ALM040	Unrelated	NA	-18.7095
ALM017ALM041	Unrelated	NA	-20.4346
ALM017ALM042	Unrelated	NA	-19.4477
ALM017ALM043	Unrelated	NA	-16.21
ALM017ALM044	Unrelated	NA	-11.573
ALM017ALM046	Unrelated	NA	-12.9197
ALM017ALM047	Unrelated	NA	-18.4839
ALM017ALM048	Unrelated	NA	-11.9212
ALM017ALM049	Unrelated	NA	-10.5422
ALM017ALM050	Unrelated	NA	-19.7146
ALM017ALM051	Unrelated	NA	-19.213
ALM017ALM052	Unrelated	NA	-3.35667
ALM017ALM053	Unrelated	NA	-19.4229
ALM017ALM054	Unrelated	NA	-4.9683
ALM017ALM055	Unrelated	NA	-16.8302
ALM017ALM056	Unrelated	NA	-13.6312
ALM017ALM057	Unrelated	NA	-16.9135
ALM017ALM058	Unrelated	NA	-18.8456
ALM017ALM062	Unrelated	NA	-17.0529
ALM017ALM063	Unrelated	NA	-20.4693
ALM017ALM064	Unrelated	NA	-21.6291
ALM017ALM067	Unrelated	NA	-21.0791
ALM017ALM068	Unrelated	NA	-18.2859
ALM017ALM069	Unrelated	NA	-20.5099
ALM017ALM070	Unrelated	NA	-13.9272
ALM017ALM071	Unrelated	NA	-17.5312
ALM017ALM073	Unrelated	NA	-8.49248
ALM017ALM075	Unrelated	NA	-17.2304
ALM017ALM076	Unrelated	NA	-20.2744
ALM017ALM077	Unrelated	NA	-14.6563
ALM017ALM078	Unrelated	NA	-16.6848
ALM017ALM079	Unrelated	NA	-11.807
ALM017ALM080	Unrelated	NA	-21.5939
ALM017ALM081	Unrelated	NA	-22.1975
ALM017ALM084	Unrelated	NA	-20.357
ALM017ALM086	Unrelated	NA	-19.1934
ALM017ALM087	Unrelated	NA	-15.5331
ALM017ALM088	Unrelated	NA	-20.4047
ALM017BAS002	Unrelated	NA	-20.6842
ALM017BAS003	Unrelated	NA	-9.95768
ALM017BAS014	Unrelated	NA	-8.28268
ALM017BAS017	Unrelated	NA	-8.60616
ALM017BAS018	Unrelated	NA	-17.4216
ALM017BAS022	Unrelated	NA	-20.3866
ALM017BAS023	Unrelated	NA	-20.2217
ALM017BAS024	Unrelated	NA	-20.457
ALM017BAS025	Unrelated	NA	-18.6997
ALM017BAS026	Unrelated	NA	-11.75
ALM017BAS027	Unrelated	NA	-19.013
ALM017CBR004	Unrelated	NA	-21.6133
ALM017CMO001	Unrelated	NA	-16.0087
ALM017CMO002	Unrelated	NA	-15.9426
ALM017CMO003	Unrelated	NA	-13.6061
ALM017FAL001	Unrelated	NA	-6.13319
ALM017FAL002	Unrelated	NA	-6.27422
ALM017LHO001	Unrelated	NA	-20.5299
ALM017LHO002	Unrelated	NA	-20.5171
ALM017LHO003	Unrelated	NA	-20.9982
ALM017LOT001	Unrelated	NA	-12.4955
ALM017MDP001	Unrelated	NA	-12.5416
ALM017MDP002	Unrelated	NA	-18.5553
ALM017MDP003	Unrelated	NA	-15.7253
ALM017MMI002	Unrelated	NA	-5.57477
ALM017MMI003	Unrelated	NA	-6.49072
ALM017MMI004	Unrelated	NA	-11.8803
ALM017PLZ001	Unrelated	NA	-20.4779
ALM017PUC001	Unrelated	NA	-20.8911
ALM017PUC002	Unrelated	NA	-22.0741
ALM017PUC003	Unrelated	NA	-19.3193
ALM017PUC004	Unrelated	NA	-19.9825
ALM017ZAP001	Unrelated	NA	-6.35732
ALM017ZAP002	Unrelated	NA	-25.011
ALM018ALM007	Unrelated	NA	-14.4889
ALM018ALM019	Unrelated	NA	-15.8452
ALM018ALM020	Unrelated	NA	-15.4539
ALM018ALM021	Unrelated	NA	-15.2996
ALM018ALM024	Unrelated	NA	-9.00276
ALM018ALM025	Unrelated	NA	-14.8339
ALM018ALM026	Unrelated	NA	-14.8895
ALM018ALM027	Unrelated	NA	-9.33056
ALM018ALM029	Unrelated	NA	-14.0922
ALM018ALM030	Unrelated	NA	-6.01126
ALM018ALM031	Unrelated	NA	-10.7024
ALM018ALM032	Unrelated	NA	-13.2908
ALM018ALM034	Unrelated	NA	-15.2036
ALM018ALM035	Unrelated	NA	-14.2947
ALM018ALM036	Unrelated	NA	-15.6175
ALM018ALM038	Unrelated	NA	-13.894
ALM018ALM039	Unrelated	NA	-16.2118
ALM018ALM040	Unrelated	NA	-12.3747
ALM018ALM041	Unrelated	NA	-16.3812
ALM018ALM042	Unrelated	NA	-17.0719
ALM018ALM043	Unrelated	NA	-10.7112
ALM018ALM044	Unrelated	NA	-7.1173
ALM018ALM046	Unrelated	NA	-9.02563
ALM018ALM047	Unrelated	NA	-14.0348
ALM018ALM048	Unrelated	NA	-7.10332
ALM018ALM049	Unrelated	NA	-8.18158
ALM018ALM050	Unrelated	NA	-16.224
ALM018ALM051	Unrelated	NA	-13.484
ALM018ALM052	Unrelated	NA	-10.7164
ALM018ALM053	Unrelated	NA	-14.7105
ALM018ALM054	Unrelated	NA	-4.38157
ALM018ALM055	Unrelated	NA	-11.7412
ALM018ALM056	Unrelated	NA	-11.216
ALM018ALM057	Unrelated	NA	-12.5024
ALM018ALM058	Unrelated	NA	-15.6006
ALM018ALM060	Unrelated	NA	-16.1279
ALM018ALM062	Unrelated	NA	-11.818
ALM018ALM063	Unrelated	NA	-16.1844
ALM018ALM064	Unrelated	NA	-16.7756
ALM018ALM067	Unrelated	NA	-16.1616
ALM018ALM068	Unrelated	NA	-16.5429
ALM018ALM069	Unrelated	NA	-15.1072
ALM018ALM070	Unrelated	NA	-10.4018
ALM018ALM071	Unrelated	NA	-11.1232
ALM018ALM073	Unrelated	NA	-5.33578
ALM018ALM075	Unrelated	NA	-12.7664
ALM018ALM076	Unrelated	NA	-15.5692
ALM018ALM077	Unrelated	NA	-11.6303
ALM018ALM078	Unrelated	NA	-14.3568
ALM018ALM079	Unrelated	NA	-6.94449
ALM018ALM080	Unrelated	NA	-14.8586
ALM018ALM081	Unrelated	NA	-15.7035
ALM018ALM084	Unrelated	NA	-16.5333
ALM018ALM086	Unrelated	NA	-15.3802
ALM018ALM087	Unrelated	NA	-10.2272
ALM018ALM088	Unrelated	NA	-14.5599
ALM018BAS002	Unrelated	NA	-14.4742
ALM018BAS003	Unrelated	NA	-6.62996
ALM018BAS014	Unrelated	NA	-4.54618
ALM018BAS017	Unrelated	NA	-5.88708
ALM018BAS018	Unrelated	NA	-10.2381
ALM018BAS022	Unrelated	NA	-17.4616
ALM018BAS023	Unrelated	NA	-16.139
ALM018BAS024	Unrelated	NA	-16.2669
ALM018BAS025	Unrelated	NA	-15.438
ALM018BAS026	Unrelated	NA	-9.44257
ALM018BAS027	Unrelated	NA	-13.5365
ALM018CBR004	Unrelated	NA	-17.6725
ALM018CMO001	Unrelated	NA	-12.7643
ALM018CMO002	Unrelated	NA	-10.9788
ALM018CMO003	Unrelated	NA	-10.7662
ALM018FAL001	Unrelated	NA	-3.39417
ALM018FAL002	Unrelated	NA	-6.5259
ALM018LHO001	Unrelated	NA	-15.9907
ALM018LHO002	Unrelated	NA	-17.0424
ALM018LHO003	Unrelated	NA	-16.7455
ALM018LOT001	Unrelated	NA	-8.6766
ALM018MDP001	Unrelated	NA	-8.15537
ALM018MDP002	Unrelated	NA	-14.4333
ALM018MDP003	Unrelated	NA	-10.5026
ALM018MMI002	Unrelated	NA	-4.29965
ALM018MMI003	Unrelated	NA	-3.6002
ALM018MMI004	Unrelated	NA	-6.39529
ALM018PLZ001	Unrelated	NA	-16.1186
ALM018PUC001	Unrelated	NA	-14.7583
ALM018PUC002	Unrelated	NA	-17.0658
ALM018PUC003	Unrelated	NA	-16.1665
ALM018PUC004	Unrelated	NA	-16.0305
ALM018ZAP001	Unrelated	NA	-2.81436
ALM018ZAP002	Unrelated	NA	-19.8258
ALM019ALM007	Unrelated	NA	-20.1364
ALM019ALM020	Unrelated	NA	-20.5848
ALM019ALM021	Unrelated	NA	-19.0564
ALM019ALM024	Unrelated	NA	-12.9914
ALM019ALM025	Unrelated	NA	-17.9893
ALM019ALM026	Unrelated	NA	-18.2757
ALM019ALM027	Unrelated	NA	-13.9038
ALM019ALM028	Unrelated	NA	-18.8265
ALM019ALM029	Unrelated	NA	-17.0644
ALM019ALM030	Unrelated	NA	-11.2308
ALM019ALM031	Unrelated	NA	-16.7338
ALM019ALM032	Unrelated	NA	-19.4823
ALM019ALM034	Unrelated	NA	-19.5701
ALM019ALM035	Unrelated	NA	-18.3235
ALM019ALM036	Unrelated	NA	-20.0752
ALM019ALM038	Unrelated	NA	-16.7181
ALM019ALM039	Unrelated	NA	-19.1776
ALM019ALM040	Unrelated	NA	-16.3255
ALM019ALM041	Unrelated	NA	-18.7233
ALM019ALM042	Unrelated	NA	-18.8229
ALM019ALM043	Unrelated	NA	-13.4742
ALM019ALM044	Unrelated	NA	-13.0133
ALM019ALM046	Unrelated	NA	-12.5698
ALM019ALM047	Unrelated	NA	-17.736
ALM019ALM048	Unrelated	NA	-11.1201
ALM019ALM049	Unrelated	NA	-12.2368
ALM019ALM050	Unrelated	NA	-19.1352
ALM019ALM051	Unrelated	NA	-18.2188
ALM019ALM052	Unrelated	NA	-14.0832
ALM019ALM053	Unrelated	NA	-19.1726
ALM019ALM054	Unrelated	NA	-7.19947
ALM019ALM055	Unrelated	NA	-16.3009
ALM019ALM056	Unrelated	NA	-13.7528
ALM019ALM057	Unrelated	NA	-15.5849
ALM019ALM058	Unrelated	NA	-19.7005
ALM019ALM060	Unrelated	NA	-20.9051
ALM019ALM062	Unrelated	NA	-16.4835
ALM019ALM063	Unrelated	NA	-19.0982
ALM019ALM064	Unrelated	NA	-18.7995
ALM019ALM067	Unrelated	NA	-18.7969
ALM019ALM068	Unrelated	NA	-18.8062
ALM019ALM070	Unrelated	NA	-13.1787
ALM019ALM071	Unrelated	NA	-16.3672
ALM019ALM073	Unrelated	NA	-8.02957
ALM019ALM075	Unrelated	NA	-16.7963
ALM019ALM076	Unrelated	NA	-19.8859
ALM019ALM077	Unrelated	NA	-15.7256
ALM019ALM078	Unrelated	NA	-17.492
ALM019ALM079	Unrelated	NA	-12.221
ALM019ALM080	Unrelated	NA	-20.3066
ALM019ALM081	Unrelated	NA	-20.7054
ALM019ALM084	Unrelated	NA	-19.7532
ALM019ALM086	Unrelated	NA	-18.7944
ALM019ALM087	Unrelated	NA	-15.3105
ALM019ALM088	Unrelated	NA	-19.8398
ALM019BAS002	Unrelated	NA	-19.4385
ALM019BAS003	Unrelated	NA	-9.32971
ALM019BAS014	Unrelated	NA	-8.31277
ALM019BAS017	Unrelated	NA	-8.79741
ALM019BAS018	Unrelated	NA	-17.8201
ALM019BAS022	Unrelated	NA	-23.1099
ALM019BAS023	Unrelated	NA	-18.1517
ALM019BAS024	Unrelated	NA	-20.1356
ALM019BAS025	Unrelated	NA	-18.3502
ALM019BAS026	Unrelated	NA	-12.2479
ALM019BAS027	Unrelated	NA	-17.4627
ALM019CBR004	Unrelated	NA	-20.8995
ALM019CMO001	Unrelated	NA	-18.6248
ALM019CMO002	Unrelated	NA	-14.2695
ALM019CMO003	Unrelated	NA	-11.8467
ALM019FAL001	Unrelated	NA	-5.71192
ALM019FAL002	Unrelated	NA	-7.41775
ALM019LHO001	Unrelated	NA	-19.0537
ALM019LHO002	Unrelated	NA	-20.6229
ALM019LHO003	Unrelated	NA	-19.5282
ALM019LOT001	Unrelated	NA	-12.6324
ALM019MDP001	Unrelated	NA	-11.9192
ALM019MDP002	Unrelated	NA	-17.714
ALM019MDP003	Unrelated	NA	-15.2572
ALM019MMI002	Unrelated	NA	-4.60153
ALM019MMI003	Unrelated	NA	-6.01777
ALM019MMI004	Unrelated	NA	-11.308
ALM019PLZ001	Unrelated	NA	-18.8723
ALM019PUC001	Unrelated	NA	-20.184
ALM019PUC002	Unrelated	NA	-18.1513
ALM019PUC003	Unrelated	NA	-18.237
ALM019PUC004	Unrelated	NA	-19.1413
ALM019ZAP001	Unrelated	NA	-4.82031
ALM019ZAP002	Unrelated	NA	-22.0189
ALM020ALM007	Unrelated	NA	-17.057
ALM020ALM021	Unrelated	NA	-18.4973
ALM020ALM024	Unrelated	NA	-12.9837
ALM020ALM026	Unrelated	NA	-19.0628
ALM020ALM027	Unrelated	NA	-11.9969
ALM020ALM028	Unrelated	NA	-19.0016
ALM020ALM029	Unrelated	NA	-18.7901
ALM020ALM030	Unrelated	NA	-11.0588
ALM020ALM031	Unrelated	NA	-15.9167
ALM020ALM032	Unrelated	NA	-14.685
ALM020ALM034	Unrelated	NA	-18.8518
ALM020ALM035	Unrelated	NA	-19.3121
ALM020ALM036	Unrelated	NA	-17.9612
ALM020ALM038	Unrelated	NA	-17.4848
ALM020ALM039	Unrelated	NA	-20.1978
ALM020ALM040	Unrelated	NA	-15.9456
ALM020ALM041	Unrelated	NA	-5.15828
ALM020ALM042	Unrelated	NA	-19.4518
ALM020ALM043	Unrelated	NA	-16.1554
ALM020ALM044	Unrelated	NA	-11.562
ALM020ALM046	Unrelated	NA	-10.5683
ALM020ALM047	Unrelated	NA	-16.4101
ALM020ALM048	Unrelated	NA	-10.5425
ALM020ALM049	Unrelated	NA	-11.0567
ALM020ALM050	Unrelated	NA	-18.9081
ALM020ALM051	Unrelated	NA	-19.0685
ALM020ALM052	Unrelated	NA	-14.0374
ALM020ALM053	Unrelated	NA	-18.248
ALM020ALM054	Unrelated	NA	-6.03164
ALM020ALM055	Unrelated	NA	-16.4056
ALM020ALM056	Unrelated	NA	-12.7887
ALM020ALM057	Unrelated	NA	-16.2309
ALM020ALM058	Unrelated	NA	-19.7355
ALM020ALM060	Unrelated	NA	-20.6914
ALM020ALM062	Unrelated	NA	-16.9961
ALM020ALM063	Unrelated	NA	-18.4883
ALM020ALM064	Unrelated	NA	-21.0734
ALM020ALM067	Unrelated	NA	-17.5594
ALM020ALM068	Unrelated	NA	-19.0063
ALM020ALM069	Unrelated	NA	-16.5255
ALM020ALM070	Unrelated	NA	-13.0951
ALM020ALM071	Unrelated	NA	-16.1099
ALM020ALM073	Unrelated	NA	-9.04057
ALM020ALM075	Unrelated	NA	-14.4718
ALM020ALM076	Unrelated	NA	-20.4504
ALM020ALM077	Unrelated	NA	-13.9778
ALM020ALM078	Unrelated	NA	-16.3015
ALM020ALM079	Unrelated	NA	-10.1661
ALM020ALM080	Unrelated	NA	-19.7149
ALM020ALM081	Unrelated	NA	-19.436
ALM020ALM084	Unrelated	NA	-18.1204
ALM020ALM086	Unrelated	NA	-19.2025
ALM020ALM087	Unrelated	NA	-12.0355
ALM020ALM088	Unrelated	NA	-20.8365
ALM020BAS002	Unrelated	NA	-18.8616
ALM020BAS003	Unrelated	NA	-8.65868
ALM020BAS014	Unrelated	NA	-7.87323
ALM020BAS017	Unrelated	NA	-8.25503
ALM020BAS018	Unrelated	NA	-15.4394
ALM020BAS022	Unrelated	NA	-21.7522
ALM020BAS023	Unrelated	NA	-17.6989
ALM020BAS024	Unrelated	NA	-20.1144
ALM020BAS025	Unrelated	NA	-18.8889
ALM020BAS026	Unrelated	NA	-11.2553
ALM020BAS027	Unrelated	NA	-17.9824
ALM020CBR004	Unrelated	NA	-20.0376
ALM020CMO001	Unrelated	NA	-17.4115
ALM020CMO002	Unrelated	NA	-14.0041
ALM020CMO003	Unrelated	NA	-12.2896
ALM020FAL001	Unrelated	NA	-2.86575
ALM020FAL002	Unrelated	NA	-6.26528
ALM020LHO001	Unrelated	NA	-19.0719
ALM020LHO002	Unrelated	NA	-20.5483
ALM020LHO003	Unrelated	NA	-19.566
ALM020LOT001	Unrelated	NA	-11.4388
ALM020MDP001	Unrelated	NA	-11.1712
ALM020MDP002	Unrelated	NA	-18.2756
ALM020MDP003	Unrelated	NA	-14.6541
ALM020MMI002	Unrelated	NA	-4.91301
ALM020MMI003	Unrelated	NA	-4.93677
ALM020MMI004	Unrelated	NA	-8.97489
ALM020PLZ001	Unrelated	NA	-19.8413
ALM020PUC001	Unrelated	NA	-19.6127
ALM020PUC002	Unrelated	NA	-20.4344
ALM020PUC003	Unrelated	NA	-20.324
ALM020PUC004	Unrelated	NA	-19.1812
ALM020ZAP001	Unrelated	NA	-4.07143
ALM020ZAP002	Unrelated	NA	-22.2278
ALM021ALM007	Unrelated	NA	-17.9183
ALM021ALM024	Unrelated	NA	-12.278
ALM021ALM025	Unrelated	NA	-17.9355
ALM021ALM026	Unrelated	NA	-18.5005
ALM021ALM027	Unrelated	NA	-12.7231
ALM021ALM028	Unrelated	NA	-17.5805
ALM021ALM029	Unrelated	NA	-17.9742
ALM021ALM030	Unrelated	NA	-10.8578
ALM021ALM031	Unrelated	NA	-15.5221
ALM021ALM032	Unrelated	NA	-16.4607
ALM021ALM034	Unrelated	NA	-18.4516
ALM021ALM035	Unrelated	NA	-17.4183
ALM021ALM036	Unrelated	NA	-19.394
ALM021ALM038	Unrelated	NA	-16.8648
ALM021ALM039	Unrelated	NA	-18.2807
ALM021ALM040	Unrelated	NA	-15.6177
ALM021ALM041	Unrelated	NA	-20.0276
ALM021ALM042	Unrelated	NA	-19.058
ALM021ALM043	Unrelated	NA	-14.5323
ALM021ALM044	Unrelated	NA	-10.2899
ALM021ALM046	Unrelated	NA	-10.7999
ALM021ALM047	Unrelated	NA	-15.9925
ALM021ALM048	Unrelated	NA	-10.1376
ALM021ALM049	Unrelated	NA	-10.7003
ALM021ALM050	Unrelated	NA	-18.0918
ALM021ALM051	Unrelated	NA	-19.5607
ALM021ALM052	Unrelated	NA	-13.6819
ALM021ALM053	Unrelated	NA	-17.6056
ALM021ALM054	Unrelated	NA	-7.38405
ALM021ALM055	Unrelated	NA	-14.9034
ALM021ALM056	Unrelated	NA	-12.1105
ALM021ALM057	Unrelated	NA	-15.2107
ALM021ALM058	Unrelated	NA	-18.6515
ALM021ALM060	Unrelated	NA	-20.0574
ALM021ALM062	Unrelated	NA	-14.7075
ALM021ALM063	Unrelated	NA	-18.8649
ALM021ALM064	Unrelated	NA	-17.7385
ALM021ALM067	Unrelated	NA	-18.371
ALM021ALM068	Unrelated	NA	-17.6385
ALM021ALM069	Unrelated	NA	-18.0267
ALM021ALM070	Unrelated	NA	-12.8187
ALM021ALM071	Unrelated	NA	-15.5154
ALM021ALM073	Unrelated	NA	-8.67155
ALM021ALM075	Unrelated	NA	-16.3025
ALM021ALM076	Unrelated	NA	-17.8818
ALM021ALM077	Unrelated	NA	-13.0587
ALM021ALM078	Unrelated	NA	-15.4643
ALM021ALM079	Unrelated	NA	-10.1099
ALM021ALM080	Unrelated	NA	-19.7516
ALM021ALM081	Unrelated	NA	-20.5658
ALM021ALM084	Unrelated	NA	-19.7504
ALM021ALM086	Unrelated	NA	-20.4631
ALM021ALM087	Unrelated	NA	-15.0833
ALM021ALM088	Unrelated	NA	-18.8353
ALM021BAS002	Unrelated	NA	-19.6035
ALM021BAS003	Unrelated	NA	-8.58872
ALM021BAS014	Unrelated	NA	-7.72056
ALM021BAS017	Unrelated	NA	-9.14741
ALM021BAS018	Unrelated	NA	-15.238
ALM021BAS022	Unrelated	NA	-20.745
ALM021BAS023	Unrelated	NA	-16.8448
ALM021BAS024	Unrelated	NA	-18.1319
ALM021BAS025	Unrelated	NA	-18.7015
ALM021BAS026	Unrelated	NA	-12.1596
ALM021BAS027	Unrelated	NA	-16.8488
ALM021CBR004	Unrelated	NA	-18.3967
ALM021CMO001	Unrelated	NA	-15.9447
ALM021CMO002	Unrelated	NA	-14.108
ALM021CMO003	Unrelated	NA	-11.6921
ALM021FAL001	Unrelated	NA	-6.51793
ALM021FAL002	Unrelated	NA	-8.06306
ALM021LHO001	Unrelated	NA	-17.1396
ALM021LHO002	Unrelated	NA	-19.1798
ALM021LHO003	Unrelated	NA	-18.178
ALM021LOT001	Unrelated	NA	-13.2762
ALM021MDP001	Unrelated	NA	-13.4352
ALM021MDP002	Unrelated	NA	-17.796
ALM021MDP003	Unrelated	NA	-14.6363
ALM021MMI002	Unrelated	NA	-5.85145
ALM021MMI003	Unrelated	NA	-4.60848
ALM021MMI004	Unrelated	NA	-9.21037
ALM021PLZ001	Unrelated	NA	-19.5681
ALM021PUC001	Unrelated	NA	-19.6778
ALM021PUC002	Unrelated	NA	-19.3691
ALM021PUC003	Unrelated	NA	-18.7483
ALM021PUC004	Unrelated	NA	-18.5614
ALM021ZAP001	Unrelated	NA	-4.22748
ALM021ZAP002	Unrelated	NA	-21.0759
ALM024ALM007	Unrelated	NA	-10.8531
ALM024ALM025	Unrelated	NA	-11.3294
ALM024ALM026	Unrelated	NA	-10.7353
ALM024ALM027	Unrelated	NA	-4.88509
ALM024ALM028	Unrelated	NA	-12.9212
ALM024ALM029	Unrelated	NA	-11.0385
ALM024ALM030	Unrelated	NA	-5.27561
ALM024ALM031	Unrelated	NA	-9.90392
ALM024ALM032	Unrelated	NA	-10.914
ALM024ALM034	Unrelated	NA	-13.3113
ALM024ALM035	Unrelated	NA	-12.3161
ALM024ALM036	Unrelated	NA	-13.7859
ALM024ALM038	Unrelated	NA	-10.9975
ALM024ALM039	Unrelated	NA	-12.563
ALM024ALM040	Unrelated	NA	-9.61359
ALM024ALM041	Unrelated	NA	-12.4197
ALM024ALM042	Unrelated	NA	-12.5321
ALM024ALM043	Unrelated	NA	-8.84717
ALM024ALM044	Unrelated	NA	-5.86255
ALM024ALM046	Unrelated	NA	-6.40471
ALM024ALM047	Unrelated	NA	-10.4156
ALM024ALM048	Unrelated	NA	-6.98805
ALM024ALM049	Unrelated	NA	-4.74158
ALM024ALM050	Unrelated	NA	-12.9637
ALM024ALM051	Unrelated	NA	-12.1788
ALM024ALM052	Unrelated	NA	-7.79119
ALM024ALM053	Unrelated	NA	-11.7516
ALM024ALM054	Unrelated	NA	-3.21515
ALM024ALM055	Unrelated	NA	-8.21281
ALM024ALM056	Unrelated	NA	-7.21759
ALM024ALM057	Unrelated	NA	-9.8611
ALM024ALM058	Unrelated	NA	-12.069
ALM024ALM060	Unrelated	NA	-12.9052
ALM024ALM062	Unrelated	NA	-6.28476
ALM024ALM063	Unrelated	NA	-14.0011
ALM024ALM064	Unrelated	NA	-13.6545
ALM024ALM067	Unrelated	NA	-12.3284
ALM024ALM068	Unrelated	NA	-13.685
ALM024ALM069	Unrelated	NA	-11.4444
ALM024ALM070	Unrelated	NA	-8.51136
ALM024ALM071	Unrelated	NA	-9.52811
ALM024ALM073	Unrelated	NA	-4.75099
ALM024ALM075	Unrelated	NA	-10.8269
ALM024ALM076	Unrelated	NA	-11.9626
ALM024ALM077	Unrelated	NA	-6.66062
ALM024ALM078	Unrelated	NA	-10.6904
ALM024ALM079	Unrelated	NA	-6.09635
ALM024ALM080	Unrelated	NA	-13.6034
ALM024ALM081	Unrelated	NA	-13.4614
ALM024ALM084	Unrelated	NA	-11.274
ALM024ALM086	Unrelated	NA	-13.2721
ALM024ALM087	Unrelated	NA	-8.50244
ALM024ALM088	Unrelated	NA	-12.1786
ALM024BAS002	Unrelated	NA	-12.6781
ALM024BAS003	Unrelated	NA	-4.31241
ALM024BAS014	Unrelated	NA	-3.11157
ALM024BAS017	Unrelated	NA	-3.32862
ALM024BAS018	Unrelated	NA	-9.63677
ALM024BAS022	Unrelated	NA	-12.4282
ALM024BAS023	Unrelated	NA	-11.0457
ALM024BAS024	Unrelated	NA	-13.4882
ALM024BAS025	Unrelated	NA	-11.5295
ALM024BAS026	Unrelated	NA	-5.96229
ALM024BAS027	Unrelated	NA	-11.4485
ALM024CBR004	Unrelated	NA	-13.2586
ALM024CMO001	Unrelated	NA	-9.68734
ALM024CMO002	Unrelated	NA	-8.05606
ALM024CMO003	Unrelated	NA	-5.768
ALM024FAL001	Unrelated	NA	-3.83173
ALM024FAL002	Unrelated	NA	-0.486799
ALM024LHO001	Unrelated	NA	-11.8325
ALM024LHO002	Unrelated	NA	-12.6963
ALM024LHO003	Unrelated	NA	-12.6488
ALM024LOT001	Unrelated	NA	-5.04292
ALM024MDP001	Unrelated	NA	-6.853
ALM024MDP002	Unrelated	NA	-10.9016
ALM024MDP003	Unrelated	NA	-8.26389
ALM024MMI002	Unrelated	NA	-2.22107
ALM024MMI003	Unrelated	NA	-2.6865
ALM024MMI004	Unrelated	NA	-5.11366
ALM024PLZ001	Unrelated	NA	-13.1471
ALM024PUC001	Unrelated	NA	-11.2203
ALM024PUC002	Unrelated	NA	-13.4498
ALM024PUC003	Unrelated	NA	-12.472
ALM024PUC004	Unrelated	NA	-11.562
ALM024ZAP001	Unrelated	NA	-3.72715
ALM024ZAP002	Unrelated	NA	-14.0806
ALM025ALM007	Unrelated	NA	-16.1748
ALM025ALM026	Unrelated	NA	-15.6213
ALM025ALM027	Unrelated	NA	-9.97402
ALM025ALM028	Unrelated	NA	-16.7467
ALM025ALM029	Unrelated	NA	-15.3367
ALM025ALM030	Unrelated	NA	-8.91496
ALM025ALM031	Unrelated	NA	-13.7909
ALM025ALM032	Unrelated	NA	-12.4642
ALM025ALM034	Unrelated	NA	-16.7867
ALM025ALM035	Unrelated	NA	-17.9735
ALM025ALM036	Unrelated	NA	-15.5466
ALM025ALM038	Unrelated	NA	-14.8189
ALM025ALM039	Unrelated	NA	-18.655
ALM025ALM040	Unrelated	NA	-12.9781
ALM025ALM041	Unrelated	NA	-6.93161
ALM025ALM042	Unrelated	NA	-17.9018
ALM025ALM043	Unrelated	NA	-13.304
ALM025ALM044	Unrelated	NA	-8.75587
ALM025ALM046	Unrelated	NA	-8.82123
ALM025ALM047	Unrelated	NA	-14.8074
ALM025ALM048	Unrelated	NA	-8.71234
ALM025ALM049	Unrelated	NA	-9.11521
ALM025ALM050	Unrelated	NA	-16.5699
ALM025ALM051	Unrelated	NA	-17.4059
ALM025ALM052	Unrelated	NA	-11.8475
ALM025ALM053	Unrelated	NA	-17.1882
ALM025ALM054	Unrelated	NA	-5.14198
ALM025ALM055	Unrelated	NA	-14.0526
ALM025ALM056	Unrelated	NA	-10.5774
ALM025ALM057	Unrelated	NA	-11.9218
ALM025ALM058	Unrelated	NA	-17.6199
ALM025ALM060	Unrelated	NA	-19.2333
ALM025ALM062	Unrelated	NA	-14.5934
ALM025ALM063	Unrelated	NA	-16.829
ALM025ALM064	Unrelated	NA	-18.506
ALM025ALM067	Unrelated	NA	-14.9562
ALM025ALM068	Unrelated	NA	-17.7194
ALM025ALM069	Unrelated	NA	-16.7751
ALM025ALM070	Unrelated	NA	-10.3569
ALM025ALM071	Unrelated	NA	-14.7169
ALM025ALM073	Unrelated	NA	-7.06766
ALM025ALM075	Unrelated	NA	-13.7085
ALM025ALM076	Unrelated	NA	-16.1774
ALM025ALM077	Unrelated	NA	-13.3655
ALM025ALM078	Unrelated	NA	-15.0701
ALM025ALM079	Unrelated	NA	-9.35436
ALM025ALM080	Unrelated	NA	-17.8611
ALM025ALM081	Unrelated	NA	-17.7054
ALM025ALM084	Unrelated	NA	-16.7436
ALM025ALM086	Unrelated	NA	-17.7749
ALM025ALM087	Unrelated	NA	-8.62038
ALM025ALM088	Unrelated	NA	-18.3311
ALM025BAS002	Unrelated	NA	-16.7328
ALM025BAS003	Unrelated	NA	-7.22107
ALM025BAS014	Unrelated	NA	-4.87401
ALM025BAS017	Unrelated	NA	-7.62945
ALM025BAS018	Unrelated	NA	-13.8131
ALM025BAS022	Unrelated	NA	-18.5608
ALM025BAS023	Unrelated	NA	-15.3796
ALM025BAS024	Unrelated	NA	-19.2469
ALM025BAS025	Unrelated	NA	-16.4893
ALM025BAS026	Unrelated	NA	-11.798
ALM025BAS027	Unrelated	NA	-16.3823
ALM025CBR004	Unrelated	NA	-18.453
ALM025CMO001	Unrelated	NA	-14.4764
ALM025CMO002	Unrelated	NA	-13.5568
ALM025CMO003	Unrelated	NA	-10.5027
ALM025FAL001	Unrelated	NA	-4.90282
ALM025FAL002	Unrelated	NA	-5.19443
ALM025LHO001	Unrelated	NA	-16.9385
ALM025LHO002	Unrelated	NA	-17.3572
ALM025LHO003	Unrelated	NA	-18.2183
ALM025LOT001	Unrelated	NA	-10.0878
ALM025MDP001	Unrelated	NA	-11.0651
ALM025MDP002	Unrelated	NA	-16.7617
ALM025MDP003	Unrelated	NA	-12.1228
ALM025MMI002	Unrelated	NA	-4.66549
ALM025MMI003	Unrelated	NA	-5.07234
ALM025MMI004	Unrelated	NA	-8.06817
ALM025PLZ001	Unrelated	NA	-16.7258
ALM025PUC001	Unrelated	NA	-16.617
ALM025PUC002	Unrelated	NA	-18.9585
ALM025PUC003	Unrelated	NA	-16.7403
ALM025PUC004	Unrelated	NA	-17.4176
ALM025ZAP001	Unrelated	NA	-3.12729
ALM025ZAP002	Unrelated	NA	-19.3187
ALM026ALM007	Unrelated	NA	-17.8452
ALM026ALM027	Unrelated	NA	-12.56
ALM026ALM028	Unrelated	NA	-17.8922
ALM026ALM029	Unrelated	NA	-17.6342
ALM026ALM030	Unrelated	NA	-10.7406
ALM026ALM031	Unrelated	NA	-14.5539
ALM026ALM032	Unrelated	NA	-16.7404
ALM026ALM034	Unrelated	NA	-16.9592
ALM026ALM035	Unrelated	NA	-16.7618
ALM026ALM036	Unrelated	NA	-19.5151
ALM026ALM038	Unrelated	NA	-16.2226
ALM026ALM039	Unrelated	NA	-17.9428
ALM026ALM040	Unrelated	NA	-15.4135
ALM026ALM041	Unrelated	NA	-17.9356
ALM026ALM042	Unrelated	NA	-17.8239
ALM026ALM043	Unrelated	NA	-14.1249
ALM026ALM044	Unrelated	NA	-11.1339
ALM026ALM046	Unrelated	NA	-9.71392
ALM026ALM047	Unrelated	NA	-15.5103
ALM026ALM048	Unrelated	NA	-9.54107
ALM026ALM049	Unrelated	NA	-9.06635
ALM026ALM050	Unrelated	NA	-17.6708
ALM026ALM051	Unrelated	NA	-17.4262
ALM026ALM052	Unrelated	NA	-13.7408
ALM026ALM053	Unrelated	NA	-16.846
ALM026ALM054	Unrelated	NA	-4.79584
ALM026ALM055	Unrelated	NA	-15.5904
ALM026ALM056	Unrelated	NA	-11.5455
ALM026ALM057	Unrelated	NA	-16.0181
ALM026ALM058	Unrelated	NA	-19.4857
ALM026ALM060	Unrelated	NA	-20.6073
ALM026ALM062	Unrelated	NA	-14.4236
ALM026ALM063	Unrelated	NA	-17.0292
ALM026ALM064	Unrelated	NA	-19.3589
ALM026ALM067	Unrelated	NA	-16.9187
ALM026ALM068	Unrelated	NA	-19.7897
ALM026ALM069	Unrelated	NA	-17.9965
ALM026ALM070	Unrelated	NA	-13.1788
ALM026ALM071	Unrelated	NA	-15.445
ALM026ALM073	Unrelated	NA	-6.65089
ALM026ALM075	Unrelated	NA	-15.9645
ALM026ALM076	Unrelated	NA	-18.2667
ALM026ALM077	Unrelated	NA	-13.3264
ALM026ALM078	Unrelated	NA	-16.3605
ALM026ALM079	Unrelated	NA	-10.2848
ALM026ALM080	Unrelated	NA	-19.6928
ALM026ALM081	Unrelated	NA	-19.7596
ALM026ALM084	Unrelated	NA	-19.6893
ALM026ALM086	Unrelated	NA	-19.1063
ALM026ALM087	Unrelated	NA	-14.0605
ALM026ALM088	Unrelated	NA	-17.6994
ALM026BAS002	Unrelated	NA	-17.8411
ALM026BAS003	Unrelated	NA	-6.55279
ALM026BAS014	Unrelated	NA	-4.56071
ALM026BAS017	Unrelated	NA	-8.6852
ALM026BAS018	Unrelated	NA	-14.8445
ALM026BAS022	Unrelated	NA	-19.6621
ALM026BAS023	Unrelated	NA	-18.5143
ALM026BAS024	Unrelated	NA	-18.6279
ALM026BAS025	Unrelated	NA	-18.9854
ALM026BAS026	Unrelated	NA	-12.2871
ALM026BAS027	Unrelated	NA	-16.209
ALM026CBR004	Unrelated	NA	-20.5558
ALM026CMO001	Unrelated	NA	-16.2266
ALM026CMO002	Unrelated	NA	-14.5794
ALM026CMO003	Unrelated	NA	-11.7906
ALM026FAL001	Unrelated	NA	-3.37908
ALM026FAL002	Unrelated	NA	-5.95523
ALM026LHO001	Unrelated	NA	-16.9966
ALM026LHO002	Unrelated	NA	-18.2233
ALM026LHO003	Unrelated	NA	-19.2107
ALM026LOT001	Unrelated	NA	-10.3351
ALM026MDP001	Unrelated	NA	-10.3009
ALM026MDP002	Unrelated	NA	-16.7751
ALM026MDP003	Unrelated	NA	-13.2521
ALM026MMI002	Unrelated	NA	-4.92412
ALM026MMI003	Unrelated	NA	-3.7072
ALM026MMI004	Unrelated	NA	-9.63321
ALM026PLZ001	Unrelated	NA	-17.7608
ALM026PUC001	Unrelated	NA	-20.3078
ALM026PUC002	Unrelated	NA	-18.4593
ALM026PUC003	Unrelated	NA	-18.6651
ALM026PUC004	Unrelated	NA	-18.8496
ALM026ZAP001	Unrelated	NA	-2.83561
ALM026ZAP002	Unrelated	NA	-20.7282
ALM027ALM007	Unrelated	NA	-12.5717
ALM027ALM028	Unrelated	NA	-12.1271
ALM027ALM029	Unrelated	NA	-10.6024
ALM027ALM030	Unrelated	NA	-4.42313
ALM027ALM031	Unrelated	NA	-8.80191
ALM027ALM032	Unrelated	NA	-11.9065
ALM027ALM034	Unrelated	NA	-11.6016
ALM027ALM035	Unrelated	NA	-12.5291
ALM027ALM036	Unrelated	NA	-12.2235
ALM027ALM038	Unrelated	NA	-10.1727
ALM027ALM039	Unrelated	NA	-12.9281
ALM027ALM040	Unrelated	NA	-7.85694
ALM027ALM041	Unrelated	NA	-13.4266
ALM027ALM042	Unrelated	NA	-13.5483
ALM027ALM043	Unrelated	NA	-8.77693
ALM027ALM044	Unrelated	NA	-6.13153
ALM027ALM046	Unrelated	NA	-5.85204
ALM027ALM047	Unrelated	NA	-10.616
ALM027ALM048	Unrelated	NA	-3.87078
ALM027ALM049	Unrelated	NA	-5.98897
ALM027ALM050	Unrelated	NA	-13.2642
ALM027ALM051	Unrelated	NA	-10.4965
ALM027ALM052	Unrelated	NA	-6.59377
ALM027ALM053	Unrelated	NA	-12.4488
ALM027ALM054	Unrelated	NA	-2.28112
ALM027ALM055	Unrelated	NA	-8.01989
ALM027ALM056	Unrelated	NA	-6.87903
ALM027ALM057	Unrelated	NA	-9.76793
ALM027ALM058	Unrelated	NA	-11.8358
ALM027ALM060	Unrelated	NA	-13.2325
ALM027ALM062	Unrelated	NA	-7.09033
ALM027ALM063	Unrelated	NA	-13.4052
ALM027ALM064	Unrelated	NA	-13.7636
ALM027ALM067	Unrelated	NA	-12.2071
ALM027ALM068	Unrelated	NA	-13.2442
ALM027ALM069	Unrelated	NA	-11.0556
ALM027ALM070	Unrelated	NA	-7.49945
ALM027ALM071	Unrelated	NA	-9.15743
ALM027ALM073	Unrelated	NA	-3.53657
ALM027ALM075	Unrelated	NA	-11.2573
ALM027ALM076	Unrelated	NA	-13.4119
ALM027ALM077	Unrelated	NA	-5.45325
ALM027ALM078	Unrelated	NA	-9.48036
ALM027ALM079	Unrelated	NA	-4.31085
ALM027ALM080	Unrelated	NA	-13.0691
ALM027ALM081	Unrelated	NA	-14.0384
ALM027ALM084	Unrelated	NA	-12.6167
ALM027ALM086	Unrelated	NA	-12.4554
ALM027ALM087	Unrelated	NA	-9.61306
ALM027ALM088	Unrelated	NA	-11.8116
ALM027BAS002	Unrelated	NA	-14.1306
ALM027BAS003	Unrelated	NA	-3.96283
ALM027BAS014	Unrelated	NA	-3.86535
ALM027BAS017	Unrelated	NA	-3.96436
ALM027BAS018	Unrelated	NA	-9.82282
ALM027BAS022	Unrelated	NA	-14.8844
ALM027BAS023	Unrelated	NA	-13.1974
ALM027BAS024	Unrelated	NA	-14.0644
ALM027BAS025	Unrelated	NA	-12.1909
ALM027BAS026	Unrelated	NA	-5.10514
ALM027BAS027	Unrelated	NA	-11.2197
ALM027CBR004	Unrelated	NA	-12.3386
ALM027CMO001	Unrelated	NA	-8.89465
ALM027CMO002	Unrelated	NA	-7.67675
ALM027CMO003	Unrelated	NA	-5.56182
ALM027FAL001	Unrelated	NA	-2.28567
ALM027FAL002	Unrelated	NA	-2.8115
ALM027LHO001	Unrelated	NA	-11.9473
ALM027LHO002	Unrelated	NA	-13.6244
ALM027LHO003	Unrelated	NA	-13.6302
ALM027LOT001	Unrelated	NA	-6.72906
ALM027MDP001	Unrelated	NA	-6.00056
ALM027MDP002	Unrelated	NA	-10.563
ALM027MDP003	Unrelated	NA	-7.8061
ALM027MMI002	Unrelated	NA	-3.67415
ALM027MMI003	Unrelated	NA	-3.01877
ALM027MMI004	Unrelated	NA	-2.45848
ALM027PLZ001	Unrelated	NA	-13.9086
ALM027PUC001	Unrelated	NA	-12.7157
ALM027PUC002	Unrelated	NA	-14.2606
ALM027PUC003	Unrelated	NA	-14.2881
ALM027PUC004	Unrelated	NA	-12.6342
ALM027ZAP001	Unrelated	NA	-2.54796
ALM027ZAP002	Unrelated	NA	-16.0131
ALM028ALM007	Unrelated	NA	-18.1759
ALM028ALM029	Unrelated	NA	-16.8128
ALM028ALM030	Unrelated	NA	-10.104
ALM028ALM031	Unrelated	NA	-11.6242
ALM028ALM032	Unrelated	NA	-15.5696
ALM028ALM034	Unrelated	NA	-17.6111
ALM028ALM035	Unrelated	NA	-18.4605
ALM028ALM036	Unrelated	NA	-17.2391
ALM028ALM038	Unrelated	NA	-16.9906
ALM028ALM039	Unrelated	NA	-17.7409
ALM028ALM040	Unrelated	NA	-15.5946
ALM028ALM041	Unrelated	NA	-18.2007
ALM028ALM042	Unrelated	NA	-16.9593
ALM028ALM043	Unrelated	NA	-14.647
ALM028ALM044	Unrelated	NA	-9.22954
ALM028ALM046	Unrelated	NA	-11.6343
ALM028ALM047	Unrelated	NA	-16.9982
ALM028ALM048	Unrelated	NA	-9.27759
ALM028ALM049	Unrelated	NA	-10.1623
ALM028ALM050	Unrelated	NA	-19.7667
ALM028ALM051	Unrelated	NA	-16.7324
ALM028ALM052	Unrelated	NA	-14.1283
ALM028ALM053	Unrelated	NA	-15.7792
ALM028ALM054	Unrelated	NA	-5.76736
ALM028ALM055	Unrelated	NA	-15.111
ALM028ALM056	Unrelated	NA	-13.7618
ALM028ALM057	Unrelated	NA	-15.5089
ALM028ALM058	Unrelated	NA	-18.0313
ALM028ALM060	Unrelated	NA	-19.1683
ALM028ALM062	Unrelated	NA	-14.5169
ALM028ALM063	Unrelated	NA	-17.6996
ALM028ALM064	Unrelated	NA	-18.466
ALM028ALM067	Unrelated	NA	-17.6339
ALM028ALM068	Unrelated	NA	-17.3964
ALM028ALM069	Unrelated	NA	-17.9558
ALM028ALM070	Unrelated	NA	-12.8816
ALM028ALM071	Unrelated	NA	-14.7174
ALM028ALM073	Unrelated	NA	-7.83655
ALM028ALM075	Unrelated	NA	-15.6287
ALM028ALM076	Unrelated	NA	-17.8759
ALM028ALM077	Unrelated	NA	-14.2822
ALM028ALM078	Unrelated	NA	-14.8043
ALM028ALM079	Unrelated	NA	-9.0175
ALM028ALM080	Unrelated	NA	-19.6373
ALM028ALM081	Unrelated	NA	-17.9783
ALM028ALM084	Unrelated	NA	-18.9667
ALM028ALM086	Unrelated	NA	-18.8738
ALM028ALM087	Unrelated	NA	-13.7774
ALM028ALM088	Unrelated	NA	-18.6094
ALM028BAS002	Unrelated	NA	-17.2682
ALM028BAS003	Unrelated	NA	-8.84694
ALM028BAS014	Unrelated	NA	-6.43355
ALM028BAS017	Unrelated	NA	-7.23951
ALM028BAS018	Unrelated	NA	-15.8553
ALM028BAS022	Unrelated	NA	-19.7487
ALM028BAS023	Unrelated	NA	-17.0241
ALM028BAS024	Unrelated	NA	-18.483
ALM028BAS025	Unrelated	NA	-18.0474
ALM028BAS026	Unrelated	NA	-10.534
ALM028BAS027	Unrelated	NA	-16.8884
ALM028CBR004	Unrelated	NA	-19.4869
ALM028CMO001	Unrelated	NA	-14.2679
ALM028CMO002	Unrelated	NA	-14.266
ALM028CMO003	Unrelated	NA	-10.329
ALM028FAL001	Unrelated	NA	-4.62842
ALM028FAL002	Unrelated	NA	-5.63711
ALM028LHO001	Unrelated	NA	-17.4074
ALM028LHO002	Unrelated	NA	-19.6933
ALM028LHO003	Unrelated	NA	-19.8682
ALM028LOT001	Unrelated	NA	-10.911
ALM028MDP001	Unrelated	NA	-9.69354
ALM028MDP002	Unrelated	NA	-16.7625
ALM028MDP003	Unrelated	NA	-13.9684
ALM028MMI002	Unrelated	NA	-5.80268
ALM028MMI003	Unrelated	NA	-3.8982
ALM028MMI004	Unrelated	NA	-10.0601
ALM028PLZ001	Unrelated	NA	-17.883
ALM028PUC001	Unrelated	NA	-18.9488
ALM028PUC002	Unrelated	NA	-19.3647
ALM028PUC003	Unrelated	NA	-17.7661
ALM028PUC004	Unrelated	NA	-16.6481
ALM028ZAP001	Unrelated	NA	-5.86237
ALM028ZAP002	Unrelated	NA	-22.8334
ALM029ALM007	Unrelated	NA	-16.7959
ALM029ALM030	Unrelated	NA	-7.87721
ALM029ALM031	Unrelated	NA	-12.9028
ALM029ALM032	Unrelated	NA	-15.0511
ALM029ALM034	Unrelated	NA	-17.1131
ALM029ALM035	Unrelated	NA	-17.8578
ALM029ALM036	Unrelated	NA	-16.9828
ALM029ALM038	Unrelated	NA	-15.214
ALM029ALM039	Unrelated	NA	-16.8496
ALM029ALM040	Unrelated	NA	-14.5702
ALM029ALM041	Unrelated	NA	-17.1705
ALM029ALM042	Unrelated	NA	-16.3018
ALM029ALM043	Unrelated	NA	-13.6798
ALM029ALM044	Unrelated	NA	-9.37351
ALM029ALM046	Unrelated	NA	-9.95933
ALM029ALM047	Unrelated	NA	-14.7805
ALM029ALM048	Unrelated	NA	-8.55839
ALM029ALM049	Unrelated	NA	-9.57962
ALM029ALM050	Unrelated	NA	-17.2487
ALM029ALM051	Unrelated	NA	-15.4234
ALM029ALM052	Unrelated	NA	-12.037
ALM029ALM053	Unrelated	NA	-16.3282
ALM029ALM054	Unrelated	NA	-5.98458
ALM029ALM055	Unrelated	NA	-13.1311
ALM029ALM056	Unrelated	NA	-10.298
ALM029ALM057	Unrelated	NA	-14.7159
ALM029ALM058	Unrelated	NA	-15.9834
ALM029ALM060	Unrelated	NA	-18.2962
ALM029ALM062	Unrelated	NA	-11.6555
ALM029ALM063	Unrelated	NA	-17.0714
ALM029ALM064	Unrelated	NA	-18.5224
ALM029ALM067	Unrelated	NA	-16.8114
ALM029ALM068	Unrelated	NA	-16.7627
ALM029ALM069	Unrelated	NA	-16.5421
ALM029ALM070	Unrelated	NA	-12.0889
ALM029ALM071	Unrelated	NA	-14.5505
ALM029ALM073	Unrelated	NA	-8.95557
ALM029ALM075	Unrelated	NA	-15.0957
ALM029ALM076	Unrelated	NA	-16.6853
ALM029ALM077	Unrelated	NA	-13.0246
ALM029ALM078	Unrelated	NA	-14.818
ALM029ALM079	Unrelated	NA	-8.05826
ALM029ALM080	Unrelated	NA	-19.0008
ALM029ALM081	Unrelated	NA	-18.5033
ALM029ALM084	Unrelated	NA	-16.9892
ALM029ALM086	Unrelated	NA	-17.0445
ALM029ALM087	Unrelated	NA	-12.938
ALM029ALM088	Unrelated	NA	-17.1423
ALM029BAS002	Unrelated	NA	-18.3233
ALM029BAS003	Unrelated	NA	-5.78239
ALM029BAS014	Unrelated	NA	-5.99026
ALM029BAS017	Unrelated	NA	-6.59286
ALM029BAS018	Unrelated	NA	-13.4168
ALM029BAS022	Unrelated	NA	-19.5353
ALM029BAS023	Unrelated	NA	-16.0473
ALM029BAS024	Unrelated	NA	-17.6997
ALM029BAS025	Unrelated	NA	-17.4988
ALM029BAS026	Unrelated	NA	-6.30863
ALM029BAS027	Unrelated	NA	-15.3985
ALM029CBR004	Unrelated	NA	-19.124
ALM029CMO001	Unrelated	NA	-15.2669
ALM029CMO002	Unrelated	NA	-12.6567
ALM029CMO003	Unrelated	NA	-9.71977
ALM029FAL001	Unrelated	NA	-3.2959
ALM029FAL002	Unrelated	NA	-5.42369
ALM029LHO001	Unrelated	NA	-17.8497
ALM029LHO002	Unrelated	NA	-16.4726
ALM029LHO003	Unrelated	NA	-16.4817
ALM029LOT001	Unrelated	NA	-9.80443
ALM029MDP001	Unrelated	NA	-8.79726
ALM029MDP002	Unrelated	NA	-15.563
ALM029MDP003	Unrelated	NA	-11.7726
ALM029MMI002	Unrelated	NA	-4.6533
ALM029MMI003	Unrelated	NA	-3.85355
ALM029MMI004	Unrelated	NA	-7.94838
ALM029PLZ001	Unrelated	NA	-17.4977
ALM029PUC001	Unrelated	NA	-16.3177
ALM029PUC002	Unrelated	NA	-17.3991
ALM029PUC003	Unrelated	NA	-18.5951
ALM029PUC004	Unrelated	NA	-17.4193
ALM029ZAP001	Unrelated	NA	-3.97588
ALM029ZAP002	Unrelated	NA	-19.2171
ALM030ALM007	Unrelated	NA	-8.7273
ALM030ALM032	Unrelated	NA	-9.5154
ALM030ALM034	Unrelated	NA	-11.1186
ALM030ALM035	Unrelated	NA	-10.6867
ALM030ALM036	Unrelated	NA	-10.2623
ALM030ALM040	Unrelated	NA	-7.00163
ALM030ALM041	Unrelated	NA	-10.8904
ALM030ALM042	Unrelated	NA	-12.4447
ALM030ALM043	Unrelated	NA	-5.85062
ALM030ALM044	Unrelated	NA	-5.93772
ALM030ALM046	Unrelated	NA	-3.82459
ALM030ALM047	Unrelated	NA	-8.20838
ALM030ALM048	Unrelated	NA	-6.62091
ALM030ALM049	Unrelated	NA	-4.83481
ALM030ALM050	Unrelated	NA	-10.5594
ALM030ALM051	Unrelated	NA	-9.88086
ALM030ALM052	Unrelated	NA	-5.91433
ALM030ALM053	Unrelated	NA	-10.5608
ALM030ALM054	Unrelated	NA	-3.37279
ALM030ALM055	Unrelated	NA	-6.53722
ALM030ALM056	Unrelated	NA	-6.24466
ALM030ALM057	Unrelated	NA	-7.62478
ALM030ALM058	Unrelated	NA	-9.90586
ALM030ALM060	Unrelated	NA	-12.9123
ALM030ALM062	Unrelated	NA	-6.59124
ALM030ALM063	Unrelated	NA	-10.8821
ALM030ALM064	Unrelated	NA	-10.2668
ALM030ALM067	Unrelated	NA	-9.54181
ALM030ALM068	Unrelated	NA	-10.8268
ALM030ALM069	Unrelated	NA	-9.15322
ALM030ALM070	Unrelated	NA	-4.10747
ALM030ALM071	Unrelated	NA	-7.58983
ALM030ALM073	Unrelated	NA	-4.16109
ALM030ALM075	Unrelated	NA	-8.08466
ALM030ALM076	Unrelated	NA	-10.5968
ALM030ALM077	Unrelated	NA	-5.5097
ALM030ALM078	Unrelated	NA	-6.39146
ALM030ALM079	Unrelated	NA	-5.86794
ALM030ALM080	Unrelated	NA	-11.5151
ALM030ALM081	Unrelated	NA	-11.5626
ALM030ALM084	Unrelated	NA	-11.61
ALM030ALM086	Unrelated	NA	-11.9384
ALM030ALM087	Unrelated	NA	-6.03646
ALM030ALM088	Unrelated	NA	-10.3269
ALM030BAS002	Unrelated	NA	-10.166
ALM030BAS003	Unrelated	NA	-4.33048
ALM030BAS014	Unrelated	NA	-2.85201
ALM030BAS017	Unrelated	NA	-3.16783
ALM030BAS018	Unrelated	NA	-6.94856
ALM030BAS022	Unrelated	NA	-11.8971
ALM030BAS023	Unrelated	NA	-11.3414
ALM030BAS024	Unrelated	NA	-12.1413
ALM030BAS025	Unrelated	NA	-10.9251
ALM030BAS026	Unrelated	NA	-5.81266
ALM030BAS027	Unrelated	NA	-10.8705
ALM030CBR004	Unrelated	NA	-10.9408
ALM030CMO001	Unrelated	NA	-7.95588
ALM030CMO003	Unrelated	NA	-5.5282
ALM030FAL001	Unrelated	NA	-2.85754
ALM030FAL002	Unrelated	NA	-1.66014
ALM030LHO001	Unrelated	NA	-10.7377
ALM030LHO002	Unrelated	NA	-10.9102
ALM030LHO003	Unrelated	NA	-13.9136
ALM030LOT001	Unrelated	NA	-4.60339
ALM030MDP001	Unrelated	NA	-4.63568
ALM030MDP002	Unrelated	NA	-7.09466
ALM030MDP003	Unrelated	NA	-6.69885
ALM030MMI002	Unrelated	NA	-0.333741
ALM030MMI003	Unrelated	NA	-3.39144
ALM030MMI004	Unrelated	NA	-4.85272
ALM030PLZ001	Unrelated	NA	-11.7016
ALM030PUC001	Unrelated	NA	-11.9032
ALM030PUC002	Unrelated	NA	-11.5212
ALM030PUC003	Unrelated	NA	-10.9926
ALM030PUC004	Unrelated	NA	-10.6697
ALM030ZAP001	Unrelated	NA	-1.96521
ALM030ZAP002	Unrelated	NA	-13.5714
ALM031ALM007	Unrelated	NA	-14.1499
ALM031ALM032	Unrelated	NA	-13.8719
ALM031ALM034	Unrelated	NA	-15.9994
ALM031ALM035	Unrelated	NA	-15.0564
ALM031ALM036	Unrelated	NA	-16.6228
ALM031ALM038	Unrelated	NA	-14.1254
ALM031ALM040	Unrelated	NA	-11.3721
ALM031ALM041	Unrelated	NA	-16.3814
ALM031ALM042	Unrelated	NA	-16.5467
ALM031ALM043	Unrelated	NA	-13.3914
ALM031ALM044	Unrelated	NA	-7.51888
ALM031ALM046	Unrelated	NA	-6.82143
ALM031ALM047	Unrelated	NA	-11.7734
ALM031ALM048	Unrelated	NA	-7.49269
ALM031ALM049	Unrelated	NA	-6.80594
ALM031ALM050	Unrelated	NA	-14.3635
ALM031ALM051	Unrelated	NA	-14.2664
ALM031ALM052	Unrelated	NA	-10.2617
ALM031ALM053	Unrelated	NA	-15.1935
ALM031ALM054	Unrelated	NA	-3.60378
ALM031ALM055	Unrelated	NA	-11.5442
ALM031ALM056	Unrelated	NA	-9.9944
ALM031ALM057	Unrelated	NA	-13.3427
ALM031ALM058	Unrelated	NA	-14.8339
ALM031ALM060	Unrelated	NA	-18.7791
ALM031ALM062	Unrelated	NA	-10.3197
ALM031ALM063	Unrelated	NA	-15.3971
ALM031ALM064	Unrelated	NA	-15.9604
ALM031ALM067	Unrelated	NA	-11.9359
ALM031ALM068	Unrelated	NA	-14.7827
ALM031ALM069	Unrelated	NA	-14.2162
ALM031ALM070	Unrelated	NA	-10.9234
ALM031ALM071	Unrelated	NA	-10.9081
ALM031ALM073	Unrelated	NA	-5.24522
ALM031ALM075	Unrelated	NA	-12.5786
ALM031ALM076	Unrelated	NA	-15.2683
ALM031ALM077	Unrelated	NA	-9.82111
ALM031ALM078	Unrelated	NA	-11.8379
ALM031ALM079	Unrelated	NA	-6.62889
ALM031ALM080	Unrelated	NA	-16.0893
ALM031ALM081	Unrelated	NA	-16.4437
ALM031ALM084	Unrelated	NA	-15.8753
ALM031ALM086	Unrelated	NA	-16.4591
ALM031ALM087	Unrelated	NA	-12.2712
ALM031ALM088	Unrelated	NA	-16.1646
ALM031BAS002	Unrelated	NA	-16.4804
ALM031BAS003	Unrelated	NA	-6.06323
ALM031BAS014	Unrelated	NA	-4.69142
ALM031BAS017	Unrelated	NA	-6.33616
[truncated: 3,147 more rows]

## Sheet: Dataset S1.6
Concatenated	Ind1	Ind2	k0_hat	k1_hat	k2_hat	pi_HAT	nbSNP	THIN 50000					Concatenate	Ind1	Ind2	k0_hat	k1_hat	k2_hat	pi_HAT	nbSNP	THIN 10000
LHO001.A0101.trim2.bamLHO002.A0101.trim2.bam	LHO001.A0101.trim2.bam	LHO002.A0101.trim2.bam	0.302	0.4	0.298	0.498	23087						LHO001.A0101.trim2.bamLHO002.A0101.trim2.bam	LHO001.A0101.trim2.bam	LHO002.A0101.trim2.bam	0.308	0.386	0.306	0.499	86431
ALM080.A0101.TF1.1.trim2.bamALM081.A0102.TF1.1.trim2.bam	ALM080.A0101.TF1.1.trim2.bam	ALM081.A0102.TF1.1.trim2.bam	0.309	0.406	0.285	0.488	24337						ALM080.A0101.TF1.1.trim2.bamALM081.A0102.TF1.1.trim2.bam	ALM080.A0101.TF1.1.trim2.bam	ALM081.A0102.TF1.1.trim2.bam	0.3	0.42	0.28	0.49	90277
ALM034.A0101.TF1.1.trim2.bamALM048.A0101.TF1.1.trim2.bam	ALM034.A0101.TF1.1.trim2.bam	ALM048.A0101.TF1.1.trim2.bam	0.078	0.901	0.021	0.472	3196						ALM030.A0101.TF1.1.trim2.bamALM038.merged.trim2.bam	ALM030.A0101.TF1.1.trim2.bam	ALM038.merged.trim2.bam	0.361	0.324	0.314	0.477	5542
ALM058.A0101.TF1.1.trim2.bamALM086.A0101.TF1.1.trim2.bam	ALM058.A0101.TF1.1.trim2.bam	ALM086.A0101.TF1.1.trim2.bam	0.136	0.791	0.073	0.469	14866						ALM017.A0101.Reamp.trim2.bamALM060.A0101.TF1.1.trim2.bam	ALM017.A0101.Reamp.trim2.bam	ALM060.A0101.TF1.1.trim2.bam	0.067	0.929	0.004	0.468	92998
ALM068.A0101.TF1.1.trim2.bamALM077.A0101.TF1.1.trim2.bam	ALM068.A0101.TF1.1.trim2.bam	ALM077.A0101.TF1.1.trim2.bam	0.185	0.695	0.12	0.468	5491						ALM058.A0101.TF1.1.trim2.bamALM086.A0101.TF1.1.trim2.bam	ALM058.A0101.TF1.1.trim2.bam	ALM086.A0101.TF1.1.trim2.bam	0.078	0.908	0.014	0.468	55918
ALM017.A0101.Reamp.trim2.bamALM060.A0101.TF1.1.trim2.bam	ALM017.A0101.Reamp.trim2.bam	ALM060.A0101.TF1.1.trim2.bam	0.072	0.925	0.003	0.466	25128						ALM034.A0101.TF1.1.trim2.bamALM048.A0101.TF1.1.trim2.bam	ALM034.A0101.TF1.1.trim2.bam	ALM048.A0101.TF1.1.trim2.bam	0.233	0.622	0.145	0.456	11936
ALM031.A0101.TF1.1.trim2.bamALM039.A0101.TF1.1.trim2.bam	ALM031.A0101.TF1.1.trim2.bam	ALM039.A0101.TF1.1.trim2.bam	0.216	0.667	0.117	0.45	6798						ALM034.A0101.TF1.1.trim2.bamALM049.A0101.TF1.1.trim2.bam	ALM034.A0101.TF1.1.trim2.bam	ALM049.A0101.TF1.1.trim2.bam	0.182	0.741	0.076	0.447	9873
ALM058.A0101.TF1.1.trim2.bamALM064.A0101.TF1.1.trim2.bam	ALM058.A0101.TF1.1.trim2.bam	ALM064.A0101.TF1.1.trim2.bam	0.147	0.821	0.032	0.443	16625						MDP001.A0201.Index.Amp.trim2.bamMDP003.A0201.Index.Amp.trim2.bam	MDP001.A0201.Index.Amp.trim2.bam	MDP003.A0201.Index.Amp.trim2.bam	0.153	0.804	0.042	0.444	4298
ALM015.merged.trim2.bamALM052.A0101.TF2.1.trim2.bam	ALM015.merged.trim2.bam	ALM052.A0101.TF2.1.trim2.bam	0.182	0.775	0.044	0.431	5129						ALM058.A0101.TF1.1.trim2.bamALM064.A0101.TF1.1.trim2.bam	ALM058.A0101.TF1.1.trim2.bam	ALM064.A0101.TF1.1.trim2.bam	0.135	0.851	0.014	0.439	61805
ALM016.merged.trim2.bamALM052.A0101.TF2.1.trim2.bam	ALM016.merged.trim2.bam	ALM052.A0101.TF2.1.trim2.bam	0.198	0.756	0.046	0.424	6084						ALM068.A0101.TF1.1.trim2.bamALM077.A0101.TF1.1.trim2.bam	ALM068.A0101.TF1.1.trim2.bam	ALM077.A0101.TF1.1.trim2.bam	0.185	0.755	0.06	0.438	20498
ALM034.A0101.TF1.1.trim2.bamALM049.A0101.TF1.1.trim2.bam	ALM034.A0101.TF1.1.trim2.bam	ALM049.A0101.TF1.1.trim2.bam	0.223	0.708	0.069	0.423	2604						ALM062.A0101.TF1.1.trim2.bamALM073.A0101.TF1.1.trim2.bam	ALM062.A0101.TF1.1.trim2.bam	ALM073.A0101.TF1.1.trim2.bam	0.556	0.014	0.43	0.437	1325
MDP001.A0201.Index.Amp.trim2.bamMDP003.A0201.Index.Amp.trim2.bam	MDP001.A0201.Index.Amp.trim2.bam	MDP003.A0201.Index.Amp.trim2.bam	0.169	0.817	0.014	0.422	1136						ALM015.merged.trim2.bamALM052.A0101.TF2.1.trim2.bam	ALM015.merged.trim2.bam	ALM052.A0101.TF2.1.trim2.bam	0.197	0.738	0.065	0.434	19201
ALM030.A0101.TF1.1.trim2.bamALM039.A0101.TF1.1.trim2.bam	ALM030.A0101.TF1.1.trim2.bam	ALM039.A0101.TF1.1.trim2.bam	0.462	0.255	0.283	0.411	2493						ALM031.A0101.TF1.1.trim2.bamALM039.A0101.TF1.1.trim2.bam	ALM031.A0101.TF1.1.trim2.bam	ALM039.A0101.TF1.1.trim2.bam	0.209	0.716	0.075	0.433	25253
ALM030.A0101.TF1.1.trim2.bamALM038.merged.trim2.bam	ALM030.A0101.TF1.1.trim2.bam	ALM038.merged.trim2.bam	0.405	0.375	0.22	0.407	1539						ALM016.merged.trim2.bamALM052.A0101.TF2.1.trim2.bam	ALM016.merged.trim2.bam	ALM052.A0101.TF2.1.trim2.bam	0.195	0.765	0.04	0.423	22824
ALM030.A0101.TF1.1.trim2.bamCMO002.A0101.TF1.1.trim2.bam	ALM030.A0101.TF1.1.trim2.bam	CMO002.A0101.TF1.1.trim2.bam	0.498	0.471	0.031	0.267	1131						ALM030.A0101.TF1.1.trim2.bamALM039.A0101.TF1.1.trim2.bam	ALM030.A0101.TF1.1.trim2.bam	ALM039.A0101.TF1.1.trim2.bam	0.435	0.309	0.256	0.411	9126
ALM030.A0101.TF1.1.trim2.bamALM031.A0101.TF1.1.trim2.bam	ALM030.A0101.TF1.1.trim2.bam	ALM031.A0101.TF1.1.trim2.bam	0.735	0.017	0.248	0.256	1034						BAS017.A0101.TF1.1.trim2.bamBAS018.A0101.TF1.1.trim2.bam	BAS017.A0101.TF1.1.trim2.bam	BAS018.A0101.TF1.1.trim2.bam	0.54	0.192	0.268	0.364	2770
ALM020.A0101.Reamp.trim2.bamALM025.A0101.Reamp.trim2.bam	ALM020.A0101.Reamp.trim2.bam	ALM025.A0101.Reamp.trim2.bam	0.543	0.411	0.046	0.251	11239						ALM034.A0101.TF1.1.trim2.bamMMI003.A0201.Index.Amp.trim2.bam	ALM034.A0101.TF1.1.trim2.bam	MMI003.A0201.Index.Amp.trim2.bam	0.416	0.502	0.082	0.333	1336
ALM064.A0101.TF1.1.trim2.bamALM086.A0101.TF1.1.trim2.bam	ALM064.A0101.TF1.1.trim2.bam	ALM086.A0101.TF1.1.trim2.bam	0.596	0.341	0.063	0.234	17946						ALM030.A0101.TF1.1.trim2.bamCMO002.A0101.TF1.1.trim2.bam	ALM030.A0101.TF1.1.trim2.bam	CMO002.A0101.TF1.1.trim2.bam	0.578	0.287	0.135	0.278	4122
ALM046.A0101.TF1.1.trim2.bamALM047.A0101.TF1.1.trim2.bam	ALM046.A0101.TF1.1.trim2.bam	ALM047.A0101.TF1.1.trim2.bam	0.69	0.157	0.152	0.231	2013						ALM020.A0101.Reamp.trim2.bamALM025.A0101.Reamp.trim2.bam	ALM020.A0101.Reamp.trim2.bam	ALM025.A0101.Reamp.trim2.bam	0.527	0.409	0.064	0.269	41433
ALM018.A0101.Reamp.trim2.bamALM028.merged.trim2.bam	ALM018.A0101.Reamp.trim2.bam	ALM028.merged.trim2.bam	0.578	0.396	0.026	0.224	8362						ALM014.A0101.trim2.bamALM058.A0101.TF1.1.trim2.bam	ALM014.A0101.trim2.bam	ALM058.A0101.TF1.1.trim2.bam	0.583	0.383	0.033	0.225	14955
ALM004.A0101.trim2.bamALM075.A0101.TF1.1.trim2.bam	ALM004.A0101.trim2.bam	ALM075.A0101.TF1.1.trim2.bam	0.775	0.016	0.209	0.217	4506						ALM064.A0101.TF1.1.trim2.bamALM086.A0101.TF1.1.trim2.bam	ALM064.A0101.TF1.1.trim2.bam	ALM086.A0101.TF1.1.trim2.bam	0.596	0.358	0.045	0.224	66679
ALM014.A0101.trim2.bamALM058.A0101.TF1.1.trim2.bam	ALM014.A0101.trim2.bam	ALM058.A0101.TF1.1.trim2.bam	0.626	0.318	0.056	0.215	3977						ALM030.A0101.TF1.1.trim2.bamALM031.A0101.TF1.1.trim2.bam	ALM030.A0101.TF1.1.trim2.bam	ALM031.A0101.TF1.1.trim2.bam	0.585	0.386	0.029	0.222	3794
ALM019.merged.trim2.bamALM069.A0101.TF1.1.trim2.bam	ALM019.merged.trim2.bam	ALM069.A0101.TF1.1.trim2.bam	0.601	0.388	0.011	0.205	17057						ALM019.merged.trim2.bamALM069.A0101.TF1.1.trim2.bam	ALM019.merged.trim2.bam	ALM069.A0101.TF1.1.trim2.bam	0.578	0.402	0.02	0.221	63374
ALM001.merged.trim2.bamALM025.A0101.Reamp.trim2.bam	ALM001.merged.trim2.bam	ALM025.A0101.Reamp.trim2.bam	0.706	0.187	0.108	0.201	8519						ALM068.A0101.TF1.1.trim2.bamALM078.A0102.TF1.1.trim2.bam	ALM068.A0101.TF1.1.trim2.bam	ALM078.A0102.TF1.1.trim2.bam	0.608	0.358	0.034	0.213	39628
ALM068.A0101.TF1.1.trim2.bamALM078.A0102.TF1.1.trim2.bam	ALM068.A0101.TF1.1.trim2.bam	ALM078.A0102.TF1.1.trim2.bam	0.653	0.326	0.021	0.184	10501						ALM001.merged.trim2.bamALM025.A0101.Reamp.trim2.bam	ALM001.merged.trim2.bam	ALM025.A0101.Reamp.trim2.bam	0.628	0.326	0.045	0.209	31587
ALM032.A0101.TF1.1.trim2.bamALM079.A0101.TF1.1.trim2.bam	ALM032.A0101.TF1.1.trim2.bam	ALM079.A0101.TF1.1.trim2.bam	0.711	0.227	0.062	0.176	1897						ALM018.A0101.Reamp.trim2.bamALM028.merged.trim2.bam	ALM018.A0101.Reamp.trim2.bam	ALM028.merged.trim2.bam	0.645	0.291	0.064	0.209	30981
ALM016.merged.trim2.bamALM017.A0101.Reamp.trim2.bam	ALM016.merged.trim2.bam	ALM017.A0101.Reamp.trim2.bam	0.703	0.258	0.039	0.168	26127						ALM046.A0101.TF1.1.trim2.bamALM047.A0101.TF1.1.trim2.bam	ALM046.A0101.TF1.1.trim2.bam	ALM047.A0101.TF1.1.trim2.bam	0.732	0.12	0.148	0.208	7466
ALM036.A0101.TF1.1.trim2.bamALM063.A0101.TF1.1.trim2.bam	ALM036.A0101.TF1.1.trim2.bam	ALM063.A0101.TF1.1.trim2.bam	0.753	0.181	0.066	0.157	15369						ALM004.A0101.trim2.bamALM075.A0101.TF1.1.trim2.bam	ALM004.A0101.trim2.bam	ALM075.A0101.TF1.1.trim2.bam	0.729	0.155	0.116	0.194	17032
ALM032.A0101.TF1.1.trim2.bamALM036.A0101.TF1.1.trim2.bam	ALM032.A0101.TF1.1.trim2.bam	ALM036.A0101.TF1.1.trim2.bam	0.718	0.269	0.012	0.147	11294						ALM087.A0102.TF1.1.trim2.bamBAS014.A0102.trim2.bam	ALM087.A0102.TF1.1.trim2.bam	BAS014.A0102.trim2.bam	0.757	0.132	0.111	0.177	1319
ALM020.A0101.Reamp.trim2.bamALM041.A0101.TF1.1.trim2.bam	ALM020.A0101.Reamp.trim2.bam	ALM041.A0101.TF1.1.trim2.bam	0.736	0.24	0.024	0.144	19295						ALM016.merged.trim2.bamALM017.A0101.Reamp.trim2.bam	ALM016.merged.trim2.bam	ALM017.A0101.Reamp.trim2.bam	0.687	0.278	0.035	0.174	96631
ALM036.A0101.TF1.1.trim2.bamALM079.A0101.TF1.1.trim2.bam	ALM036.A0101.TF1.1.trim2.bam	ALM079.A0101.TF1.1.trim2.bam	0.761	0.19	0.049	0.144	2559						ALM015.merged.trim2.bamALM037.A0101.TF1.1.trim2.bam	ALM015.merged.trim2.bam	ALM037.A0101.TF1.1.trim2.bam	0.703	0.255	0.042	0.169	2018
CMO003.A0101.TF1.1.trim2.bamMDP003.A0201.Index.Amp.trim2.bam	CMO003.A0101.TF1.1.trim2.bam	MDP003.A0201.Index.Amp.trim2.bam	0.788	0.152	0.06	0.136	1172						ALM057.A0101.TF1.1.trim2.bamALM079.A0101.TF1.1.trim2.bam	ALM057.A0101.TF1.1.trim2.bam	ALM079.A0101.TF1.1.trim2.bam	0.759	0.144	0.097	0.169	5594
ALM001.merged.trim2.bamALM020.A0101.Reamp.trim2.bam	ALM001.merged.trim2.bam	ALM020.A0101.Reamp.trim2.bam	0.746	0.246	0.008	0.131	13236						ALM036.A0101.TF1.1.trim2.bamALM057.A0101.TF1.1.trim2.bam	ALM036.A0101.TF1.1.trim2.bam	ALM057.A0101.TF1.1.trim2.bam	0.71	0.271	0.019	0.155	32901
ALM036.A0101.TF1.1.trim2.bamALM057.A0101.TF1.1.trim2.bam	ALM036.A0101.TF1.1.trim2.bam	ALM057.A0101.TF1.1.trim2.bam	0.758	0.228	0.014	0.128	8909						ALM019.merged.trim2.bamALM037.A0101.TF1.1.trim2.bam	ALM019.merged.trim2.bam	ALM037.A0101.TF1.1.trim2.bam	0.724	0.247	0.029	0.153	2302
ALM015.merged.trim2.bamALM017.A0101.Reamp.trim2.bam	ALM015.merged.trim2.bam	ALM017.A0101.Reamp.trim2.bam	0.76	0.233	0.006	0.123	21314						ALM036.A0101.TF1.1.trim2.bamALM079.A0101.TF1.1.trim2.bam	ALM036.A0101.TF1.1.trim2.bam	ALM079.A0101.TF1.1.trim2.bam	0.733	0.228	0.039	0.153	9651
ALM017.A0101.Reamp.trim2.bamALM052.A0101.TF2.1.trim2.bam	ALM017.A0101.Reamp.trim2.bam	ALM052.A0101.TF2.1.trim2.bam	0.8	0.154	0.046	0.123	5990						ALM036.A0101.TF1.1.trim2.bamALM063.A0101.TF1.1.trim2.bam	ALM036.A0101.TF1.1.trim2.bam	ALM063.A0101.TF1.1.trim2.bam	0.838	0.022	0.14	0.151	56424
ALM062.A0101.TF1.1.trim2.bamALM070.A0101.TF1.1.trim2.bam	ALM062.A0101.TF1.1.trim2.bam	ALM070.A0101.TF1.1.trim2.bam	0.827	0.109	0.064	0.119	1119						ALM028.merged.trim2.bamALM045.A0101.TF1.1.trim2.bam	ALM028.merged.trim2.bam	ALM045.A0101.TF1.1.trim2.bam	0.726	0.252	0.021	0.147	1103
ALM016.merged.trim2.bamALM060.A0101.TF1.1.trim2.bam	ALM016.merged.trim2.bam	ALM060.A0101.TF1.1.trim2.bam	0.767	0.23	0.003	0.118	25644						ALM032.A0101.TF1.1.trim2.bamALM036.A0101.TF1.1.trim2.bam	ALM032.A0101.TF1.1.trim2.bam	ALM036.A0101.TF1.1.trim2.bam	0.795	0.127	0.078	0.141	42163
ALM014.A0101.trim2.bamALM064.A0101.TF1.1.trim2.bam	ALM014.A0101.trim2.bam	ALM064.A0101.TF1.1.trim2.bam	0.779	0.207	0.014	0.118	4673						ALM020.A0101.Reamp.trim2.bamALM041.A0101.TF1.1.trim2.bam	ALM020.A0101.Reamp.trim2.bam	ALM041.A0101.TF1.1.trim2.bam	0.743	0.232	0.025	0.141	71920
ALM026.A0101.Reamp.trim2.bamALM044.A0101.TF2.1.trim2.bam	ALM026.A0101.Reamp.trim2.bam	ALM044.A0101.TF2.1.trim2.bam	0.77	0.229	0.001	0.115	1654						ALM037.A0101.TF1.1.trim2.bamALM041.A0101.TF1.1.trim2.bam	ALM037.A0101.TF1.1.trim2.bam	ALM041.A0101.TF1.1.trim2.bam	0.73	0.257	0.013	0.141	2117
ALM057.A0101.TF1.1.trim2.bamALM079.A0101.TF1.1.trim2.bam	ALM057.A0101.TF1.1.trim2.bam	ALM079.A0101.TF1.1.trim2.bam	0.795	0.179	0.025	0.115	1471						ALM035.A0101.TF1.1.trim2.bamALM037.A0101.TF1.1.trim2.bam	ALM035.A0101.TF1.1.trim2.bam	ALM037.A0101.TF1.1.trim2.bam	0.794	0.14	0.065	0.136	1946
ALM003.A0101.trim2.bamMMI004.A0301.Index.Amp.trim2.bam	ALM003.A0101.trim2.bam	MMI004.A0301.Index.Amp.trim2.bam	0.816	0.142	0.042	0.113	1809						ALM043.A0101.TF1.1.trim2.bamALM054.A0101.TF1.1.trim2.bam	ALM043.A0101.TF1.1.trim2.bam	ALM054.A0101.TF1.1.trim2.bam	0.757	0.214	0.029	0.136	1534
MMI004.A0301.Index.Amp.trim2.bamPUC002.A0101.trim2.bam	MMI004.A0301.Index.Amp.trim2.bam	PUC002.A0101.trim2.bam	0.863	0.049	0.088	0.113	2289						ALM001.merged.trim2.bamALM020.A0101.Reamp.trim2.bam	ALM001.merged.trim2.bam	ALM020.A0101.Reamp.trim2.bam	0.761	0.21	0.029	0.134	49694
ALM040.A0101.TF1.1.trim2.bamALM048.A0101.TF1.1.trim2.bam	ALM040.A0101.TF1.1.trim2.bam	ALM048.A0101.TF1.1.trim2.bam	0.79	0.201	0.009	0.11	1550						ALM032.A0101.TF1.1.trim2.bamALM079.A0101.TF1.1.trim2.bam	ALM032.A0101.TF1.1.trim2.bam	ALM079.A0101.TF1.1.trim2.bam	0.737	0.259	0.005	0.134	7266
ALM025.A0101.Reamp.trim2.bamALM041.A0101.TF1.1.trim2.bam	ALM025.A0101.Reamp.trim2.bam	ALM041.A0101.TF1.1.trim2.bam	0.878	0.027	0.095	0.109	12179						ALM055.A0101.TF1.1.trim2.bamFAL001.B0201.Index.Amp.trim2.bam	ALM055.A0101.TF1.1.trim2.bam	FAL001.B0201.Index.Amp.trim2.bam	0.737	0.258	0.005	0.134	1111
ALM018.A0101.Reamp.trim2.bamALM044.A0101.TF2.1.trim2.bam	ALM018.A0101.Reamp.trim2.bam	ALM044.A0101.TF2.1.trim2.bam	0.807	0.171	0.022	0.107	1033						ALM037.A0101.TF1.1.trim2.bamALM075.A0101.TF1.1.trim2.bam	ALM037.A0101.TF1.1.trim2.bam	ALM075.A0101.TF1.1.trim2.bam	0.782	0.17	0.048	0.133	1098
ALM019.merged.trim2.bamBAS014.A0102.trim2.bam	ALM019.merged.trim2.bam	BAS014.A0102.trim2.bam	0.802	0.182	0.016	0.107	1070						ALM032.A0101.TF1.1.trim2.bamALM037.A0101.TF1.1.trim2.bam	ALM032.A0101.TF1.1.trim2.bam	ALM037.A0101.TF1.1.trim2.bam	0.856	0.023	0.121	0.132	1370
ALM029.A0101.Reamp.trim2.bamBAS017.A0101.TF1.1.trim2.bam	ALM029.A0101.Reamp.trim2.bam	BAS017.A0101.TF1.1.trim2.bam	0.815	0.158	0.027	0.106	1003						ALM044.A0101.TF2.1.trim2.bamALM070.A0101.TF1.1.trim2.bam	ALM044.A0101.TF2.1.trim2.bam	ALM070.A0101.TF1.1.trim2.bam	0.757	0.232	0.011	0.127	1506
ALM088.A0101.TF1.1.trim2.bamMDP001.A0201.Index.Amp.trim2.bam	ALM088.A0101.TF1.1.trim2.bam	MDP001.A0201.Index.Amp.trim2.bam	0.859	0.07	0.071	0.106	2802						ALM017.A0101.Reamp.trim2.bamALM052.A0101.TF2.1.trim2.bam	ALM017.A0101.Reamp.trim2.bam	ALM052.A0101.TF2.1.trim2.bam	0.755	0.24	0.005	0.125	22470
ALM028.merged.trim2.bamALM044.A0101.TF2.1.trim2.bam	ALM028.merged.trim2.bam	ALM044.A0101.TF2.1.trim2.bam	0.815	0.162	0.023	0.104	1985						ALM024.A0101.Reamp.trim2.bamBAS003.D0101.TF1.1.trim2.bam	ALM024.A0101.Reamp.trim2.bam	BAS003.D0101.TF1.1.trim2.bam	0.757	0.243	0	0.122	1489
ALM049.A0101.TF1.1.trim2.bamALM055.A0101.TF1.1.trim2.bam	ALM049.A0101.TF1.1.trim2.bam	ALM055.A0101.TF1.1.trim2.bam	0.822	0.147	0.031	0.104	1444						ALM015.merged.trim2.bamALM017.A0101.Reamp.trim2.bam	ALM015.merged.trim2.bam	ALM017.A0101.Reamp.trim2.bam	0.771	0.219	0.01	0.12	79150
ALM063.A0101.TF1.1.trim2.bamALM079.A0101.TF1.1.trim2.bam	ALM063.A0101.TF1.1.trim2.bam	ALM079.A0101.TF1.1.trim2.bam	0.794	0.204	0.002	0.104	2547						ALM037.A0101.TF1.1.trim2.bamALM039.A0101.TF1.1.trim2.bam	ALM037.A0101.TF1.1.trim2.bam	ALM039.A0101.TF1.1.trim2.bam	0.837	0.085	0.078	0.12	1888
ALM007.B0101.TF1.1.trim2.bamALM044.A0101.TF2.1.trim2.bam	ALM007.B0101.TF1.1.trim2.bam	ALM044.A0101.TF2.1.trim2.bam	0.794	0.205	0.001	0.103	1554						ALM016.merged.trim2.bamALM060.A0101.TF1.1.trim2.bam	ALM016.merged.trim2.bam	ALM060.A0101.TF1.1.trim2.bam	0.778	0.21	0.012	0.117	95026
ALM007.B0101.TF1.1.trim2.bamALM049.A0101.TF1.1.trim2.bam	ALM007.B0101.TF1.1.trim2.bam	ALM049.A0101.TF1.1.trim2.bam	0.851	0.092	0.057	0.103	2023						ALM084.A0101.TF1.1.trim2.bamCBR001.A0101.trim2.bam	ALM084.A0101.TF1.1.trim2.bam	CBR001.A0101.trim2.bam	0.86	0.046	0.094	0.117	1879
ALM049.A0101.TF1.1.trim2.bamCMO002.A0101.TF1.1.trim2.bam	ALM049.A0101.TF1.1.trim2.bam	CMO002.A0101.TF1.1.trim2.bam	0.795	0.204	0.001	0.103	1070						ALM045.A0101.TF1.1.trim2.bamBAS002.A0102.trim2.bam	ALM045.A0101.TF1.1.trim2.bam	BAS002.A0102.trim2.bam	0.873	0.024	0.102	0.115	1035
ALM039.A0101.TF1.1.trim2.bamALM044.A0101.TF2.1.trim2.bam	ALM039.A0101.TF1.1.trim2.bam	ALM044.A0101.TF2.1.trim2.bam	0.807	0.181	0.011	0.102	1974						ALM004.A0101.trim2.bamBAS014.A0102.trim2.bam	ALM004.A0101.trim2.bam	BAS014.A0102.trim2.bam	0.882	0.006	0.112	0.115	1479
ALM032.A0101.TF1.1.trim2.bamALM063.A0101.TF1.1.trim2.bam	ALM032.A0101.TF1.1.trim2.bam	ALM063.A0101.TF1.1.trim2.bam	0.812	0.172	0.016	0.102	11104						ALM025.A0101.Reamp.trim2.bamALM041.A0101.TF1.1.trim2.bam	ALM025.A0101.Reamp.trim2.bam	ALM041.A0101.TF1.1.trim2.bam	0.79	0.197	0.013	0.112	45118
ALM050.A0101.TF1.1.trim2.bamALM070.A0101.TF1.1.trim2.bam	ALM050.A0101.TF1.1.trim2.bam	ALM070.A0101.TF1.1.trim2.bam	0.873	0.05	0.077	0.102	3501						ALM043.A0101.TF1.1.trim2.bamALM073.A0101.TF1.1.trim2.bam	ALM043.A0101.TF1.1.trim2.bam	ALM073.A0101.TF1.1.trim2.bam	0.865	0.049	0.086	0.111	1978
ALM053.A0101.TF1.1.trim2.bamBAS018.A0101.TF1.1.trim2.bam	ALM053.A0101.TF1.1.trim2.bam	BAS018.A0101.TF1.1.trim2.bam	0.801	0.197	0.002	0.1	5700						ALM002.merged.trim2.bamBAS014.A0102.trim2.bam	ALM002.merged.trim2.bam	BAS014.A0102.trim2.bam	0.813	0.155	0.033	0.11	2543
ALM016.merged.trim2.bamALM049.A0101.TF1.1.trim2.bam	ALM016.merged.trim2.bam	ALM049.A0101.TF1.1.trim2.bam	0.805	0.192	0.003	0.099	3115						ALM032.A0101.TF1.1.trim2.bamALM057.A0101.TF1.1.trim2.bam	ALM032.A0101.TF1.1.trim2.bam	ALM057.A0101.TF1.1.trim2.bam	0.816	0.153	0.031	0.108	24125
ALM071.A0101.TF1.1.trim2.bamMDP001.A0201.Index.Amp.trim2.bam	ALM071.A0101.TF1.1.trim2.bam	MDP001.A0201.Index.Amp.trim2.bam	0.822	0.157	0.021	0.099	1919						ALM014.A0101.trim2.bamALM064.A0101.TF1.1.trim2.bam	ALM014.A0101.trim2.bam	ALM064.A0101.TF1.1.trim2.bam	0.829	0.126	0.044	0.108	17291
ALM067.A0101.TF1.1.trim2.bamMDP003.A0201.Index.Amp.trim2.bam	ALM067.A0101.TF1.1.trim2.bam	MDP003.A0201.Index.Amp.trim2.bam	0.835	0.133	0.033	0.099	5000						ALM034.A0101.TF1.1.trim2.bamALM037.A0101.TF1.1.trim2.bam	ALM034.A0101.TF1.1.trim2.bam	ALM037.A0101.TF1.1.trim2.bam	0.804	0.18	0.017	0.107	1962
ALM038.merged.trim2.bamALM048.A0101.TF1.1.trim2.bam	ALM038.merged.trim2.bam	ALM048.A0101.TF1.1.trim2.bam	0.864	0.077	0.059	0.098	1910						ALM037.A0101.TF1.1.trim2.bamALM071.A0101.TF1.1.trim2.bam	ALM037.A0101.TF1.1.trim2.bam	ALM071.A0101.TF1.1.trim2.bam	0.88	0.026	0.094	0.107	1052
ALM002.merged.trim2.bamALM046.A0101.TF1.1.trim2.bam	ALM002.merged.trim2.bam	ALM046.A0101.TF1.1.trim2.bam	0.832	0.141	0.026	0.097	2626						ALM057.A0101.TF1.1.trim2.bamFAL001.B0201.Index.Amp.trim2.bam	ALM057.A0101.TF1.1.trim2.bam	FAL001.B0201.Index.Amp.trim2.bam	0.848	0.091	0.061	0.106	1128
ALM088.A0101.TF1.1.trim2.bamBAS003.D0101.TF1.1.trim2.bam	ALM088.A0101.TF1.1.trim2.bam	BAS003.D0101.TF1.1.trim2.bam	0.812	0.183	0.005	0.097	1412						ALM081.A0102.TF1.1.trim2.bamCBR001.A0101.trim2.bam	ALM081.A0102.TF1.1.trim2.bam	CBR001.A0101.trim2.bam	0.812	0.166	0.022	0.105	2050
ALM027.A0101.Reamp.trim2.bamALM038.merged.trim2.bam	ALM027.A0101.Reamp.trim2.bam	ALM038.merged.trim2.bam	0.815	0.178	0.007	0.096	2341						ALM016.merged.trim2.bamALM037.A0101.TF1.1.trim2.bam	ALM016.merged.trim2.bam	ALM037.A0101.TF1.1.trim2.bam	0.812	0.167	0.02	0.104	2286
ALM027.A0101.Reamp.trim2.bamALM047.A0101.TF1.1.trim2.bam	ALM027.A0101.Reamp.trim2.bam	ALM047.A0101.TF1.1.trim2.bam	0.896	0.016	0.088	0.096	2389						ALM050.A0101.TF1.1.trim2.bamALM070.A0101.TF1.1.trim2.bam	ALM050.A0101.TF1.1.trim2.bam	ALM070.A0101.TF1.1.trim2.bam	0.794	0.204	0.001	0.104	13145
ALM076.A0101.TF1.1.trim2.bamMDP001.A0201.Index.Amp.trim2.bam	ALM076.A0101.TF1.1.trim2.bam	MDP001.A0201.Index.Amp.trim2.bam	0.811	0.186	0.003	0.096	3581						BAS018.A0101.TF1.1.trim2.bamCMO003.A0101.TF1.1.trim2.bam	BAS018.A0101.TF1.1.trim2.bam	CMO003.A0101.TF1.1.trim2.bam	0.806	0.179	0.015	0.104	6360
ALM019.merged.trim2.bamALM054.A0101.TF1.1.trim2.bam	ALM019.merged.trim2.bam	ALM054.A0101.TF1.1.trim2.bam	0.886	0.038	0.076	0.095	1070						ALM049.A0101.TF1.1.trim2.bamALM079.A0101.TF1.1.trim2.bam	ALM049.A0101.TF1.1.trim2.bam	ALM079.A0101.TF1.1.trim2.bam	0.815	0.167	0.018	0.102	1750
ALM035.A0101.TF1.1.trim2.bamALM070.A0101.TF1.1.trim2.bam	ALM035.A0101.TF1.1.trim2.bam	ALM070.A0101.TF1.1.trim2.bam	0.861	0.088	0.051	0.095	3303						ALM048.A0101.TF1.1.trim2.bamBAS017.A0101.TF1.1.trim2.bam	ALM048.A0101.TF1.1.trim2.bam	BAS017.A0101.TF1.1.trim2.bam	0.817	0.163	0.02	0.101	1285
ALM087.A0102.TF1.1.trim2.bamCMO003.A0101.TF1.1.trim2.bam	ALM087.A0102.TF1.1.trim2.bam	CMO003.A0101.TF1.1.trim2.bam	0.829	0.152	0.018	0.095	1574						ALM035.A0101.TF1.1.trim2.bamALM070.A0101.TF1.1.trim2.bam	ALM035.A0101.TF1.1.trim2.bam	ALM070.A0101.TF1.1.trim2.bam	0.891	0.019	0.091	0.1	12399
ALM036.A0101.TF1.1.trim2.bamALM044.A0101.TF2.1.trim2.bam	ALM036.A0101.TF1.1.trim2.bam	ALM044.A0101.TF2.1.trim2.bam	0.852	0.107	0.04	0.094	1971						ALM069.A0101.TF1.1.trim2.bamMMI002.A0201.Index.Amp.trim2.bam	ALM069.A0101.TF1.1.trim2.bam	MMI002.A0201.Index.Amp.trim2.bam	0.811	0.18	0.009	0.099	1137
ALM044.A0101.TF2.1.trim2.bamALM071.A0101.TF1.1.trim2.bam	ALM044.A0101.TF2.1.trim2.bam	ALM071.A0101.TF1.1.trim2.bam	0.843	0.126	0.031	0.094	1068						ALM062.A0101.TF1.1.trim2.bamBAS014.A0102.trim2.bam	ALM062.A0101.TF1.1.trim2.bam	BAS014.A0102.trim2.bam	0.808	0.189	0.003	0.098	1020
ALM040.A0101.TF1.1.trim2.bamALM079.A0101.TF1.1.trim2.bam	ALM040.A0101.TF1.1.trim2.bam	ALM079.A0101.TF1.1.trim2.bam	0.816	0.183	0	0.092	1317						ALM079.A0101.TF1.1.trim2.bamBAS003.D0101.TF1.1.trim2.bam	ALM079.A0101.TF1.1.trim2.bam	BAS003.D0101.TF1.1.trim2.bam	0.823	0.16	0.016	0.097	1139
BAS018.A0101.TF1.1.trim2.bamCMO003.A0101.TF1.1.trim2.bam	BAS018.A0101.TF1.1.trim2.bam	CMO003.A0101.TF1.1.trim2.bam	0.83	0.157	0.013	0.092	1644						ALM037.A0101.TF1.1.trim2.bamALM047.A0101.TF1.1.trim2.bam	ALM037.A0101.TF1.1.trim2.bam	ALM047.A0101.TF1.1.trim2.bam	0.838	0.131	0.031	0.096	1192
ALM073.A0101.TF1.1.trim2.bamLHO003.A0101.trim2.bam	ALM073.A0101.TF1.1.trim2.bam	LHO003.A0101.trim2.bam	0.827	0.16	0.012	0.092	1066						ALM056.merged.trim2.bamALM070.A0101.TF1.1.trim2.bam	ALM056.merged.trim2.bam	ALM070.A0101.TF1.1.trim2.bam	0.833	0.142	0.025	0.096	3481
BAS003.D0101.TF1.1.trim2.bamMDP002.A0201.Index.Amp.trim2.bam	BAS003.D0101.TF1.1.trim2.bam	MDP002.A0201.Index.Amp.trim2.bam	0.9	0.015	0.085	0.092	1099						ALM045.A0101.TF1.1.trim2.bamALM081.A0102.TF1.1.trim2.bam	ALM045.A0101.TF1.1.trim2.bam	ALM081.A0102.TF1.1.trim2.bam	0.814	0.18	0.006	0.096	1254
BAS017.A0101.TF1.1.trim2.bamPLZ001.A0101.trim2.bam	BAS017.A0101.TF1.1.trim2.bam	PLZ001.A0101.trim2.bam	0.867	0.084	0.049	0.091	1854						ALM032.A0101.TF1.1.trim2.bamBAS014.A0102.trim2.bam	ALM032.A0101.TF1.1.trim2.bam	BAS014.A0102.trim2.bam	0.819	0.17	0.011	0.096	2216
ALM004.A0101.trim2.bamALM043.A0101.TF1.1.trim2.bam	ALM004.A0101.trim2.bam	ALM043.A0101.TF1.1.trim2.bam	0.844	0.132	0.024	0.09	3996						BAS014.A0102.trim2.bamCMO002.A0101.TF1.1.trim2.bam	BAS014.A0102.trim2.bam	CMO002.A0101.TF1.1.trim2.bam	0.831	0.147	0.022	0.096	1167
ALM044.A0101.TF2.1.trim2.bamALM067.A0101.TF1.1.trim2.bam	ALM044.A0101.TF2.1.trim2.bam	ALM067.A0101.TF1.1.trim2.bam	0.837	0.146	0.017	0.09	2012						ALM037.A0101.TF1.1.trim2.bamALM086.A0101.TF1.1.trim2.bam	ALM037.A0101.TF1.1.trim2.bam	ALM086.A0101.TF1.1.trim2.bam	0.833	0.144	0.023	0.095	1851
ALM004.A0101.trim2.bamALM079.A0101.TF1.1.trim2.bam	ALM004.A0101.trim2.bam	ALM079.A0101.TF1.1.trim2.bam	0.867	0.087	0.047	0.09	1287						BAS027.A0101.TF1.1.trim2.bamFAL002.A0201.Index.Amp.trim2.bam	BAS027.A0101.TF1.1.trim2.bam	FAL002.A0201.Index.Amp.trim2.bam	0.815	0.179	0.006	0.095	1174
ALM062.A0101.TF1.1.trim2.bamBAS025.A0101.TF1.1.trim2.bam	ALM062.A0101.TF1.1.trim2.bam	BAS025.A0101.TF1.1.trim2.bam	0.833	0.155	0.012	0.09	5224						ALM027.A0101.Reamp.trim2.bamMMI004.A0301.Index.Amp.trim2.bam	ALM027.A0101.Reamp.trim2.bam	MMI004.A0301.Index.Amp.trim2.bam	0.813	0.184	0.003	0.095	1723
ALM002.merged.trim2.bamALM078.A0102.TF1.1.trim2.bam	ALM002.merged.trim2.bam	ALM078.A0102.TF1.1.trim2.bam	0.831	0.16	0.01	0.089	8041						ALM014.A0101.trim2.bamBAS003.D0101.TF1.1.trim2.bam	ALM014.A0101.trim2.bam	BAS003.D0101.TF1.1.trim2.bam	0.839	0.135	0.026	0.094	1727
ALM073.A0101.TF1.1.trim2.bamALM084.A0101.TF1.1.trim2.bam	ALM073.A0101.TF1.1.trim2.bam	ALM084.A0101.TF1.1.trim2.bam	0.833	0.158	0.01	0.089	1110						ALM008.A0101.trim2.bamZAP001.A0201.Index.Amp.trim2.bam	ALM008.A0101.trim2.bam	ZAP001.A0201.Index.Amp.trim2.bam	0.819	0.174	0.008	0.094	1144
BAS017.A0101.TF1.1.trim2.bamLHO002.A0101.trim2.bam	BAS017.A0101.TF1.1.trim2.bam	LHO002.A0101.trim2.bam	0.838	0.146	0.016	0.089	1811						ALM078.A0102.TF1.1.trim2.bamFAL001.B0201.Index.Amp.trim2.bam	ALM078.A0102.TF1.1.trim2.bam	FAL001.B0201.Index.Amp.trim2.bam	0.823	0.168	0.009	0.093	1175
ALM006.A0101.trim2.bamALM024.A0101.Reamp.trim2.bam	ALM006.A0101.trim2.bam	ALM024.A0101.Reamp.trim2.bam	0.831	0.162	0.007	0.088	4418						ALM050.A0101.TF1.1.trim2.bamFAL002.A0201.Index.Amp.trim2.bam	ALM050.A0101.TF1.1.trim2.bam	FAL002.A0201.Index.Amp.trim2.bam	0.818	0.18	0.001	0.092	1728
ALM043.A0101.TF1.1.trim2.bamCMO003.A0101.TF1.1.trim2.bam	ALM043.A0101.TF1.1.trim2.bam	CMO003.A0101.TF1.1.trim2.bam	0.853	0.119	0.028	0.088	1787						ALM088.A0101.TF1.1.trim2.bamFAL002.A0201.Index.Amp.trim2.bam	ALM088.A0101.TF1.1.trim2.bam	FAL002.A0201.Index.Amp.trim2.bam	0.822	0.172	0.006	0.092	1216
BAS027.A0101.TF1.1.trim2.bamMDP003.A0201.Index.Amp.trim2.bam	BAS027.A0101.TF1.1.trim2.bam	MDP003.A0201.Index.Amp.trim2.bam	0.872	0.08	0.048	0.088	4035						ALM052.A0101.TF2.1.trim2.bamALM060.A0101.TF1.1.trim2.bam	ALM052.A0101.TF2.1.trim2.bam	ALM060.A0101.TF1.1.trim2.bam	0.818	0.181	0.001	0.091	21890
ALM026.A0101.Reamp.trim2.bamALM049.A0101.TF1.1.trim2.bam	ALM026.A0101.Reamp.trim2.bam	ALM049.A0101.TF1.1.trim2.bam	0.875	0.078	0.048	0.087	2190						ALM032.A0101.TF1.1.trim2.bamALM078.A0102.TF1.1.trim2.bam	ALM032.A0101.TF1.1.trim2.bam	ALM078.A0102.TF1.1.trim2.bam	0.822	0.174	0.004	0.091	25374
ALM025.A0101.Reamp.trim2.bamBAS003.D0101.TF1.1.trim2.bam	ALM025.A0101.Reamp.trim2.bam	BAS003.D0101.TF1.1.trim2.bam	0.829	0.169	0.003	0.087	1170						ALM041.A0101.TF1.1.trim2.bamALM087.A0102.TF1.1.trim2.bam	ALM041.A0101.TF1.1.trim2.bam	ALM087.A0102.TF1.1.trim2.bam	0.829	0.16	0.011	0.091	30331
ALM018.A0101.Reamp.trim2.bamMMI004.A0301.Index.Amp.trim2.bam	ALM018.A0101.Reamp.trim2.bam	MMI004.A0301.Index.Amp.trim2.bam	0.845	0.136	0.019	0.087	1012						ALM036.A0101.TF1.1.trim2.bamALM037.A0101.TF1.1.trim2.bam	ALM036.A0101.TF1.1.trim2.bam	ALM037.A0101.TF1.1.trim2.bam	0.829	0.164	0.007	0.089	1840
ALM027.A0101.Reamp.trim2.bamALM051.A0101.TF1.1.trim2.bam	ALM027.A0101.Reamp.trim2.bam	ALM051.A0101.TF1.1.trim2.bam	0.829	0.171	0	0.086	3462						ALM026.A0101.Reamp.trim2.bamFAL002.A0201.Index.Amp.trim2.bam	ALM026.A0101.Reamp.trim2.bam	FAL002.A0201.Index.Amp.trim2.bam	0.832	0.159	0.009	0.089	1255
ALM057.A0101.TF1.1.trim2.bamALM063.A0101.TF1.1.trim2.bam	ALM057.A0101.TF1.1.trim2.bam	ALM063.A0101.TF1.1.trim2.bam	0.829	0.171	0.001	0.086	8600						ALM016.merged.trim2.bamALM049.A0101.TF1.1.trim2.bam	ALM016.merged.trim2.bam	ALM049.A0101.TF1.1.trim2.bam	0.836	0.153	0.011	0.088	11645
ALM018.A0101.Reamp.trim2.bamCMO003.A0101.TF1.1.trim2.bam	ALM018.A0101.Reamp.trim2.bam	CMO003.A0101.TF1.1.trim2.bam	0.83	0.169	0.001	0.086	1874						ALM046.A0101.TF1.1.trim2.bamBAS026.A0101.TF1.1.trim2.bam	ALM046.A0101.TF1.1.trim2.bam	BAS026.A0101.TF1.1.trim2.bam	0.86	0.103	0.037	0.088	2462
ALM042.A0101.TF1.1.trim2.bamALM071.A0101.TF1.1.trim2.bam	ALM042.A0101.TF1.1.trim2.bam	ALM071.A0101.TF1.1.trim2.bam	0.86	0.109	0.031	0.085	9538						CBR001.A0101.trim2.bamCBR004.A0101.trim2.bam	CBR001.A0101.trim2.bam	CBR004.A0101.trim2.bam	0.83	0.164	0.006	0.088	1988
ALM031.A0101.TF1.1.trim2.bamALM075.A0101.TF1.1.trim2.bam	ALM031.A0101.TF1.1.trim2.bam	ALM075.A0101.TF1.1.trim2.bam	0.856	0.117	0.027	0.085	3805						ALM029.A0101.Reamp.trim2.bamALM037.A0101.TF1.1.trim2.bam	ALM029.A0101.Reamp.trim2.bam	ALM037.A0101.TF1.1.trim2.bam	0.839	0.148	0.013	0.087	1176
ALM044.A0101.TF2.1.trim2.bamCMO001.A0101.TF1.1.trim2.bam	ALM044.A0101.TF2.1.trim2.bam	CMO001.A0101.TF1.1.trim2.bam	0.842	0.146	0.012	0.085	1178						ALM035.A0101.TF1.1.trim2.bamALM045.A0101.TF1.1.trim2.bam	ALM035.A0101.TF1.1.trim2.bam	ALM045.A0101.TF1.1.trim2.bam	0.829	0.169	0.003	0.087	1143
ALM088.A0101.TF1.1.trim2.bamCMO002.A0101.TF1.1.trim2.bam	ALM088.A0101.TF1.1.trim2.bam	CMO002.A0101.TF1.1.trim2.bam	0.837	0.156	0.007	0.085	5074						ALM002.merged.trim2.bamALM078.A0102.TF1.1.trim2.bam	ALM002.merged.trim2.bam	ALM078.A0102.TF1.1.trim2.bam	0.854	0.118	0.028	0.087	30825
ALM025.A0101.Reamp.trim2.bamALM027.A0101.Reamp.trim2.bam	ALM025.A0101.Reamp.trim2.bam	ALM027.A0101.Reamp.trim2.bam	0.833	0.166	0.001	0.084	2529						ALM050.A0101.TF1.1.trim2.bamMMI003.A0201.Index.Amp.trim2.bam	ALM050.A0101.TF1.1.trim2.bam	MMI003.A0201.Index.Amp.trim2.bam	0.827	0.171	0.002	0.087	1476
ALM001.merged.trim2.bamALM041.A0101.TF1.1.trim2.bam	ALM001.merged.trim2.bam	ALM041.A0101.TF1.1.trim2.bam	0.854	0.123	0.022	0.084	14485						ALM020.A0101.Reamp.trim2.bamALM045.A0101.TF1.1.trim2.bam	ALM020.A0101.Reamp.trim2.bam	ALM045.A0101.TF1.1.trim2.bam	0.828	0.171	0	0.086	1092
ALM020.A0101.Reamp.trim2.bamALM049.A0101.TF1.1.trim2.bam	ALM020.A0101.Reamp.trim2.bam	ALM049.A0101.TF1.1.trim2.bam	0.879	0.075	0.046	0.084	2656						ALM044.A0101.TF2.1.trim2.bamALM052.A0101.TF2.1.trim2.bam	ALM044.A0101.TF2.1.trim2.bam	ALM052.A0101.TF2.1.trim2.bam	0.864	0.098	0.037	0.086	2440
ALM027.A0101.Reamp.trim2.bamALM055.A0101.TF1.1.trim2.bam	ALM027.A0101.Reamp.trim2.bam	ALM055.A0101.TF1.1.trim2.bam	0.837	0.157	0.006	0.084	2016						ALM077.A0101.TF1.1.trim2.bamBAS003.D0101.TF1.1.trim2.bam	ALM077.A0101.TF1.1.trim2.bam	BAS003.D0101.TF1.1.trim2.bam	0.845	0.141	0.014	0.085	2122
ALM040.A0101.TF1.1.trim2.bamALM055.A0101.TF1.1.trim2.bam	ALM040.A0101.TF1.1.trim2.bam	ALM055.A0101.TF1.1.trim2.bam	0.837	0.159	0.004	0.084	4174						PUC004.A0101.trim2.bamZAP001.A0201.Index.Amp.trim2.bam	PUC004.A0101.trim2.bam	ZAP001.A0201.Index.Amp.trim2.bam	0.829	0.171	0	0.085	1140
ALM039.A0101.TF1.1.trim2.bamALM067.A0101.TF1.1.trim2.bam	ALM039.A0101.TF1.1.trim2.bam	ALM067.A0101.TF1.1.trim2.bam	0.849	0.133	0.018	0.084	16197						ALM043.A0101.TF1.1.trim2.bamALM070.A0101.TF1.1.trim2.bam	ALM043.A0101.TF1.1.trim2.bam	ALM070.A0101.TF1.1.trim2.bam	0.865	0.103	0.032	0.084	6169
ALM073.A0101.TF1.1.trim2.bamALM080.A0101.TF1.1.trim2.bam	ALM073.A0101.TF1.1.trim2.bam	ALM080.A0101.TF1.1.trim2.bam	0.859	0.114	0.027	0.084	1148						ALM038.merged.trim2.bamCBR001.A0101.trim2.bam	ALM038.merged.trim2.bam	CBR001.A0101.trim2.bam	0.834	0.164	0.002	0.084	1080
ALM038.merged.trim2.bamALM087.A0102.TF1.1.trim2.bam	ALM038.merged.trim2.bam	ALM087.A0102.TF1.1.trim2.bam	0.858	0.116	0.026	0.084	4356						ALM032.A0101.TF1.1.trim2.bamALM063.A0101.TF1.1.trim2.bam	ALM032.A0101.TF1.1.trim2.bam	ALM063.A0101.TF1.1.trim2.bam	0.842	0.15	0.008	0.083	41193
ALM041.A0101.TF1.1.trim2.bamALM087.A0102.TF1.1.trim2.bam	ALM041.A0101.TF1.1.trim2.bam	ALM087.A0102.TF1.1.trim2.bam	0.863	0.106	0.032	0.084	8039						ALM019.merged.trim2.bamALM073.A0101.TF1.1.trim2.bam	ALM019.merged.trim2.bam	ALM073.A0101.TF1.1.trim2.bam	0.844	0.148	0.009	0.083	4698
ALM018.A0101.Reamp.trim2.bamCMO001.A0101.TF1.1.trim2.bam	ALM018.A0101.Reamp.trim2.bam	CMO001.A0101.TF1.1.trim2.bam	0.834	0.164	0.001	0.084	4904						ALM002.merged.trim2.bamBAS017.A0101.TF1.1.trim2.bam	ALM002.merged.trim2.bam	BAS017.A0101.TF1.1.trim2.bam	0.864	0.105	0.031	0.083	4946
ALM001.merged.trim2.bamCMO003.A0101.TF1.1.trim2.bam	ALM001.merged.trim2.bam	CMO003.A0101.TF1.1.trim2.bam	0.854	0.124	0.022	0.084	2790						BAS027.A0101.TF1.1.trim2.bamMMI002.A0201.Index.Amp.trim2.bam	BAS027.A0101.TF1.1.trim2.bam	MMI002.A0201.Index.Amp.trim2.bam	0.885	0.065	0.051	0.083	1025
ALM014.A0101.trim2.bamALM027.A0101.Reamp.trim2.bam	ALM014.A0101.trim2.bam	ALM027.A0101.Reamp.trim2.bam	0.839	0.156	0.005	0.083	1014						ALM057.A0101.TF1.1.trim2.bamALM063.A0101.TF1.1.trim2.bam	ALM057.A0101.TF1.1.trim2.bam	ALM063.A0101.TF1.1.trim2.bam	0.846	0.144	0.01	0.082	32038
ALM052.A0101.TF2.1.trim2.bamALM075.A0101.TF1.1.trim2.bam	ALM052.A0101.TF2.1.trim2.bam	ALM075.A0101.TF1.1.trim2.bam	0.864	0.107	0.029	0.083	2842						ALM045.A0101.TF1.1.trim2.bamALM067.A0101.TF1.1.trim2.bam	ALM045.A0101.TF1.1.trim2.bam	ALM067.A0101.TF1.1.trim2.bam	0.857	0.122	0.021	0.082	1043
ALM024.A0101.Reamp.trim2.bamBAS025.A0101.TF1.1.trim2.bam	ALM024.A0101.Reamp.trim2.bam	BAS025.A0101.TF1.1.trim2.bam	0.843	0.148	0.009	0.083	3379						ALM030.A0101.TF1.1.trim2.bamALM070.A0101.TF1.1.trim2.bam	ALM030.A0101.TF1.1.trim2.bam	ALM070.A0101.TF1.1.trim2.bam	0.873	0.091	0.037	0.082	1961
ALM007.B0101.TF1.1.trim2.bamBAS026.A0101.TF1.1.trim2.bam	ALM007.B0101.TF1.1.trim2.bam	BAS026.A0101.TF1.1.trim2.bam	0.85	0.135	0.015	0.083	2708						ALM046.A0101.TF1.1.trim2.bamALM079.A0101.TF1.1.trim2.bam	ALM046.A0101.TF1.1.trim2.bam	ALM079.A0101.TF1.1.trim2.bam	0.838	0.16	0.002	0.082	2077
ALM001.merged.trim2.bamCMO001.A0101.TF1.1.trim2.bam	ALM001.merged.trim2.bam	CMO001.A0101.TF1.1.trim2.bam	0.85	0.133	0.016	0.083	7809						ALM081.A0102.TF1.1.trim2.bamFAL002.A0201.Index.Amp.trim2.bam	ALM081.A0102.TF1.1.trim2.bam	FAL002.A0201.Index.Amp.trim2.bam	0.844	0.149	0.006	0.081	1872
CMO001.A0101.TF1.1.trim2.bamCMO002.A0101.TF1.1.trim2.bam	CMO001.A0101.TF1.1.trim2.bam	CMO002.A0101.TF1.1.trim2.bam	0.874	0.086	0.04	0.083	3775						ALM078.A0102.TF1.1.trim2.bamLOT001.A0201.Index.Amp.trim2.bam	ALM078.A0102.TF1.1.trim2.bam	LOT001.A0201.Index.Amp.trim2.bam	0.909	0.023	0.068	0.08	5894
ALM032.A0101.TF1.1.trim2.bamALM068.A0101.TF1.1.trim2.bam	ALM032.A0101.TF1.1.trim2.bam	ALM068.A0101.TF1.1.trim2.bam	0.874	0.087	0.039	0.082	12718						ALM080.A0101.TF1.1.trim2.bamMMI002.A0201.Index.Amp.trim2.bam	ALM080.A0101.TF1.1.trim2.bam	MMI002.A0201.Index.Amp.trim2.bam	0.845	0.15	0.005	0.08	1566
ALM088.A0101.TF1.1.trim2.bamBAS017.A0101.TF1.1.trim2.bam	ALM088.A0101.TF1.1.trim2.bam	BAS017.A0101.TF1.1.trim2.bam	0.864	0.107	0.028	0.082	1333						ALM032.A0101.TF1.1.trim2.bamALM068.A0101.TF1.1.trim2.bam	ALM032.A0101.TF1.1.trim2.bam	ALM068.A0101.TF1.1.trim2.bam	0.843	0.156	0.001	0.079	47726
ALM087.A0102.TF1.1.trim2.bamLOT001.A0201.Index.Amp.trim2.bam	ALM087.A0102.TF1.1.trim2.bam	LOT001.A0201.Index.Amp.trim2.bam	0.906	0.024	0.07	0.082	1167						ALM084.A0101.TF1.1.trim2.bamBAS017.A0101.TF1.1.trim2.bam	ALM084.A0101.TF1.1.trim2.bam	BAS017.A0101.TF1.1.trim2.bam	0.842	0.157	0.001	0.079	6447
ALM008.A0101.trim2.bamALM024.A0101.Reamp.trim2.bam	ALM008.A0101.trim2.bam	ALM024.A0101.Reamp.trim2.bam	0.886	0.065	0.049	0.081	4178						ALM007.B0101.TF1.1.trim2.bamMMI002.A0201.Index.Amp.trim2.bam	ALM007.B0101.TF1.1.trim2.bam	MMI002.A0201.Index.Amp.trim2.bam	0.871	0.101	0.028	0.079	1053
ALM024.A0101.Reamp.trim2.bamALM029.A0101.Reamp.trim2.bam	ALM024.A0101.Reamp.trim2.bam	ALM029.A0101.Reamp.trim2.bam	0.839	0.161	0	0.081	2363						ALM026.A0101.Reamp.trim2.bamALM037.A0101.TF1.1.trim2.bam	ALM026.A0101.Reamp.trim2.bam	ALM037.A0101.TF1.1.trim2.bam	0.853	0.138	0.009	0.078	1635
ALM046.A0101.TF1.1.trim2.bamALM057.A0101.TF1.1.trim2.bam	ALM046.A0101.TF1.1.trim2.bam	ALM057.A0101.TF1.1.trim2.bam	0.85	0.138	0.012	0.081	1692						ALM025.A0101.Reamp.trim2.bamBAS017.A0101.TF1.1.trim2.bam	ALM025.A0101.Reamp.trim2.bam	BAS017.A0101.TF1.1.trim2.bam	0.885	0.075	0.041	0.078	3979
ALM016.merged.trim2.bamBAS017.A0101.TF1.1.trim2.bam	ALM016.merged.trim2.bam	BAS017.A0101.TF1.1.trim2.bam	0.853	0.132	0.015	0.081	1858						BAS027.A0101.TF1.1.trim2.bamCBR001.A0101.trim2.bam	BAS027.A0101.TF1.1.trim2.bam	CBR001.A0101.trim2.bam	0.852	0.141	0.007	0.078	1398
ALM077.A0101.TF1.1.trim2.bamBAS026.A0101.TF1.1.trim2.bam	ALM077.A0101.TF1.1.trim2.bam	BAS026.A0101.TF1.1.trim2.bam	0.839	0.158	0.002	0.081	1170						ALM027.A0101.Reamp.trim2.bamALM030.A0101.TF1.1.trim2.bam	ALM027.A0101.Reamp.trim2.bam	ALM030.A0101.TF1.1.trim2.bam	0.849	0.148	0.003	0.077	2188
CMO002.A0101.TF1.1.trim2.bamMDP001.A0201.Index.Amp.trim2.bam	CMO002.A0101.TF1.1.trim2.bam	MDP001.A0201.Index.Amp.trim2.bam	0.847	0.144	0.009	0.081	1400						ALM037.A0101.TF1.1.trim2.bamALM058.A0101.TF1.1.trim2.bam	ALM037.A0101.TF1.1.trim2.bam	ALM058.A0101.TF1.1.trim2.bam	0.906	0.034	0.06	0.077	1790
ALM071.A0101.TF1.1.trim2.bamMMI004.A0301.Index.Amp.trim2.bam	ALM071.A0101.TF1.1.trim2.bam	MMI004.A0301.Index.Amp.trim2.bam	0.849	0.139	0.012	0.081	1134						ALM015.merged.trim2.bamALM060.A0101.TF1.1.trim2.bam	ALM015.merged.trim2.bam	ALM060.A0101.TF1.1.trim2.bam	0.878	0.09	0.031	0.077	77879
ALM049.A0101.TF1.1.trim2.bamPLZ001.A0101.trim2.bam	ALM049.A0101.TF1.1.trim2.bam	PLZ001.A0101.trim2.bam	0.848	0.141	0.011	0.081	3016						ALM063.A0101.TF1.1.trim2.bamALM079.A0101.TF1.1.trim2.bam	ALM063.A0101.TF1.1.trim2.bam	ALM079.A0101.TF1.1.trim2.bam	0.855	0.136	0.009	0.077	9538
ALM032.A0101.TF1.1.trim2.bamALM047.A0101.TF1.1.trim2.bam	ALM032.A0101.TF1.1.trim2.bam	ALM047.A0101.TF1.1.trim2.bam	0.842	0.157	0.001	0.08	7328						ALM054.A0101.TF1.1.trim2.bamALM088.A0101.TF1.1.trim2.bam	ALM054.A0101.TF1.1.trim2.bam	ALM088.A0101.TF1.1.trim2.bam	0.852	0.142	0.006	0.077	2456
ALM043.A0101.TF1.1.trim2.bamALM070.A0101.TF1.1.trim2.bam	ALM043.A0101.TF1.1.trim2.bam	ALM070.A0101.TF1.1.trim2.bam	0.906	0.027	0.067	0.08	1651						ALM056.merged.trim2.bamBAS026.A0101.TF1.1.trim2.bam	ALM056.merged.trim2.bam	BAS026.A0101.TF1.1.trim2.bam	0.856	0.134	0.01	0.077	3734
ALM046.A0101.TF1.1.trim2.bamALM084.A0101.TF1.1.trim2.bam	ALM046.A0101.TF1.1.trim2.bam	ALM084.A0101.TF1.1.trim2.bam	0.859	0.123	0.018	0.08	3452						ALM039.A0101.TF1.1.trim2.bamMMI002.A0201.Index.Amp.trim2.bam	ALM039.A0101.TF1.1.trim2.bam	MMI002.A0201.Index.Amp.trim2.bam	0.846	0.154	0	0.077	1311
ALM046.A0101.TF1.1.trim2.bamCMO001.A0101.TF1.1.trim2.bam	ALM046.A0101.TF1.1.trim2.bam	CMO001.A0101.TF1.1.trim2.bam	0.851	0.137	0.012	0.08	1857						ALM040.A0101.TF1.1.trim2.bamMMI004.A0301.Index.Amp.trim2.bam	ALM040.A0101.TF1.1.trim2.bam	MMI004.A0301.Index.Amp.trim2.bam	0.858	0.13	0.013	0.077	3552
ALM070.A0101.TF1.1.trim2.bamMDP003.A0201.Index.Amp.trim2.bam	ALM070.A0101.TF1.1.trim2.bam	MDP003.A0201.Index.Amp.trim2.bam	0.842	0.155	0.003	0.08	1016						ALM002.merged.trim2.bamALM032.A0101.TF1.1.trim2.bam	ALM002.merged.trim2.bam	ALM032.A0101.TF1.1.trim2.bam	0.867	0.112	0.02	0.076	36721
ALM032.A0101.TF1.1.trim2.bamALM057.A0101.TF1.1.trim2.bam	ALM032.A0101.TF1.1.trim2.bam	ALM057.A0101.TF1.1.trim2.bam	0.861	0.12	0.019	0.079	6446						ALM003.A0101.trim2.bamALM037.A0101.TF1.1.trim2.bam	ALM003.A0101.trim2.bam	ALM037.A0101.TF1.1.trim2.bam	0.856	0.137	0.008	0.076	1808
ALM002.merged.trim2.bamALM007.B0101.TF1.1.trim2.bam	ALM002.merged.trim2.bam	ALM007.B0101.TF1.1.trim2.bam	0.855	0.135	0.011	0.078	10564						ALM004.A0101.trim2.bamALM073.A0101.TF1.1.trim2.bam	ALM004.A0101.trim2.bam	ALM073.A0101.TF1.1.trim2.bam	0.856	0.136	0.008	0.076	1787
ALM040.A0101.TF1.1.trim2.bamALM043.A0101.TF1.1.trim2.bam	ALM040.A0101.TF1.1.trim2.bam	ALM043.A0101.TF1.1.trim2.bam	0.898	0.048	0.054	0.078	3872						ALM027.A0101.Reamp.trim2.bamBAS017.A0101.TF1.1.trim2.bam	ALM027.A0101.Reamp.trim2.bam	BAS017.A0101.TF1.1.trim2.bam	0.865	0.117	0.017	0.076	1423
ALM043.A0101.TF1.1.trim2.bamALM046.A0101.TF1.1.trim2.bam	ALM043.A0101.TF1.1.trim2.bam	ALM046.A0101.TF1.1.trim2.bam	0.867	0.11	0.023	0.078	1524						ALM001.merged.trim2.bamCMO001.A0101.TF1.1.trim2.bam	ALM001.merged.trim2.bam	CMO001.A0101.TF1.1.trim2.bam	0.857	0.134	0.009	0.076	28735
ALM076.A0101.TF1.1.trim2.bamALM079.A0101.TF1.1.trim2.bam	ALM076.A0101.TF1.1.trim2.bam	ALM079.A0101.TF1.1.trim2.bam	0.853	0.138	0.009	0.078	2875						ALM030.A0101.TF1.1.trim2.bamALM079.A0101.TF1.1.trim2.bam	ALM030.A0101.TF1.1.trim2.bam	ALM079.A0101.TF1.1.trim2.bam	0.873	0.103	0.024	0.075	1581
ALM075.A0101.TF1.1.trim2.bamMMI004.A0301.Index.Amp.trim2.bam	ALM075.A0101.TF1.1.trim2.bam	MMI004.A0301.Index.Amp.trim2.bam	0.873	0.097	0.03	0.078	1097						ALM073.A0101.TF1.1.trim2.bamALM087.A0102.TF1.1.trim2.bam	ALM073.A0101.TF1.1.trim2.bam	ALM087.A0102.TF1.1.trim2.bam	0.851	0.148	0	0.074	1710
ALM052.A0101.TF2.1.trim2.bamPUC003.A0101.trim2.bam	ALM052.A0101.TF2.1.trim2.bam	PUC003.A0101.trim2.bam	0.849	0.145	0.006	0.078	5504						ALM025.A0101.Reamp.trim2.bamCBR001.A0101.trim2.bam	ALM025.A0101.Reamp.trim2.bam	CBR001.A0101.trim2.bam	0.853	0.147	0	0.074	1175
ALM020.A0101.Reamp.trim2.bamALM079.A0101.TF1.1.trim2.bam	ALM020.A0101.Reamp.trim2.bam	ALM079.A0101.TF1.1.trim2.bam	0.858	0.129	0.013	0.077	2738						ALM045.A0101.TF1.1.trim2.bamLHO003.A0101.trim2.bam	ALM045.A0101.TF1.1.trim2.bam	LHO003.A0101.trim2.bam	0.881	0.091	0.028	0.074	1183
BAS017.A0101.TF1.1.trim2.bamBAS027.A0101.TF1.1.trim2.bam	BAS017.A0101.TF1.1.trim2.bam	BAS027.A0101.TF1.1.trim2.bam	0.858	0.13	0.012	0.077	1243						ALM081.A0102.TF1.1.trim2.bamMMI002.A0201.Index.Amp.trim2.bam	ALM081.A0102.TF1.1.trim2.bam	MMI002.A0201.Index.Amp.trim2.bam	0.851	0.149	0	0.074	1606
ALM050.A0101.TF1.1.trim2.bamMDP001.A0201.Index.Amp.trim2.bam	ALM050.A0101.TF1.1.trim2.bam	MDP001.A0201.Index.Amp.trim2.bam	0.86	0.127	0.013	0.077	3684						ALM006.A0101.trim2.bamALM045.A0101.TF1.1.trim2.bam	ALM006.A0101.trim2.bam	ALM045.A0101.TF1.1.trim2.bam	0.89	0.073	0.037	0.073	1250
ALM027.A0101.Reamp.trim2.bamALM032.A0101.TF1.1.trim2.bam	ALM027.A0101.Reamp.trim2.bam	ALM032.A0101.TF1.1.trim2.bam	0.871	0.106	0.023	0.076	2650						ALM002.merged.trim2.bamALM047.A0101.TF1.1.trim2.bam	ALM002.merged.trim2.bam	ALM047.A0101.TF1.1.trim2.bam	0.856	0.142	0.002	0.073	32473
ALM004.A0101.trim2.bamALM048.A0101.TF1.1.trim2.bam	ALM004.A0101.trim2.bam	ALM048.A0101.TF1.1.trim2.bam	0.857	0.134	0.009	0.076	1561						ALM054.A0101.TF1.1.trim2.bamALM062.A0101.TF1.1.trim2.bam	ALM054.A0101.TF1.1.trim2.bam	ALM062.A0101.TF1.1.trim2.bam	0.868	0.118	0.015	0.073	1050
ALM028.merged.trim2.bamBAS017.A0101.TF1.1.trim2.bam	ALM028.merged.trim2.bam	BAS017.A0101.TF1.1.trim2.bam	0.9	0.048	0.053	0.076	1610						ALM068.A0101.TF1.1.trim2.bamBAS014.A0102.trim2.bam	ALM068.A0101.TF1.1.trim2.bam	BAS014.A0102.trim2.bam	0.87	0.113	0.017	0.073	3211
ALM067.A0101.TF1.1.trim2.bamBAS026.A0101.TF1.1.trim2.bam	ALM067.A0101.TF1.1.trim2.bam	BAS026.A0101.TF1.1.trim2.bam	0.902	0.044	0.054	0.076	3407						ALM035.A0101.TF1.1.trim2.bamCBR001.A0101.trim2.bam	ALM035.A0101.TF1.1.trim2.bam	CBR001.A0101.trim2.bam	0.86	0.133	0.007	0.073	1850
ALM042.A0101.TF1.1.trim2.bamCMO003.A0101.TF1.1.trim2.bam	ALM042.A0101.TF1.1.trim2.bam	CMO003.A0101.TF1.1.trim2.bam	0.866	0.116	0.018	0.076	3661						ALM071.A0101.TF1.1.trim2.bamCMO003.A0101.TF1.1.trim2.bam	ALM071.A0101.TF1.1.trim2.bam	CMO003.A0101.TF1.1.trim2.bam	0.867	0.12	0.013	0.073	7435
ALM053.A0101.TF1.1.trim2.bamALM070.A0101.TF1.1.trim2.bam	ALM053.A0101.TF1.1.trim2.bam	ALM070.A0101.TF1.1.trim2.bam	0.862	0.126	0.012	0.075	2627						ALM087.A0102.TF1.1.trim2.bamCMO003.A0101.TF1.1.trim2.bam	ALM087.A0102.TF1.1.trim2.bam	CMO003.A0101.TF1.1.trim2.bam	0.855	0.145	0	0.073	6105
ALM030.A0101.TF1.1.trim2.bamALM071.A0101.TF1.1.trim2.bam	ALM030.A0101.TF1.1.trim2.bam	ALM071.A0101.TF1.1.trim2.bam	0.867	0.116	0.017	0.075	1354						ALM027.A0101.Reamp.trim2.bamMDP001.A0201.Index.Amp.trim2.bam	ALM027.A0101.Reamp.trim2.bam	MDP001.A0201.Index.Amp.trim2.bam	0.858	0.137	0.005	0.073	3159
ALM046.A0101.TF1.1.trim2.bamBAS023.A0101.TF1.1.trim2.bam	ALM046.A0101.TF1.1.trim2.bam	BAS023.A0101.TF1.1.trim2.bam	0.857	0.135	0.008	0.075	3062						BAS003.D0101.TF1.1.trim2.bamMDP003.A0201.Index.Amp.trim2.bam	BAS003.D0101.TF1.1.trim2.bam	MDP003.A0201.Index.Amp.trim2.bam	0.872	0.108	0.019	0.073	2168
ALM070.A0101.TF1.1.trim2.bamMDP002.A0201.Index.Amp.trim2.bam	ALM070.A0101.TF1.1.trim2.bam	MDP002.A0201.Index.Amp.trim2.bam	0.879	0.092	0.029	0.075	2061						ALM017.A0101.Reamp.trim2.bamALM073.A0101.TF1.1.trim2.bam	ALM017.A0101.Reamp.trim2.bam	ALM073.A0101.TF1.1.trim2.bam	0.856	0.143	0.001	0.072	4572
BAS003.D0101.TF1.1.trim2.bamPUC001.A0101.trim2.bam	BAS003.D0101.TF1.1.trim2.bam	PUC001.A0101.trim2.bam	0.918	0.013	0.069	0.075	1970						ALM068.A0101.TF1.1.trim2.bamALM073.A0101.TF1.1.trim2.bam	ALM068.A0101.TF1.1.trim2.bam	ALM073.A0101.TF1.1.trim2.bam	0.86	0.136	0.004	0.072	4124
ALM001.merged.trim2.bamALM055.A0101.TF1.1.trim2.bam	ALM001.merged.trim2.bam	ALM055.A0101.TF1.1.trim2.bam	0.853	0.145	0.001	0.074	6807						ALM057.A0101.TF1.1.trim2.bamALM078.A0102.TF1.1.trim2.bam	ALM057.A0101.TF1.1.trim2.bam	ALM078.A0102.TF1.1.trim2.bam	0.857	0.142	0.001	0.072	20958
ALM047.A0101.TF1.1.trim2.bamALM057.A0101.TF1.1.trim2.bam	ALM047.A0101.TF1.1.trim2.bam	ALM057.A0101.TF1.1.trim2.bam	0.862	0.128	0.01	0.074	5643						ALM054.A0101.TF1.1.trim2.bamALM084.A0101.TF1.1.trim2.bam	ALM054.A0101.TF1.1.trim2.bam	ALM084.A0101.TF1.1.trim2.bam	0.874	0.108	0.018	0.072	3307
ALM024.A0101.Reamp.trim2.bamALM071.A0101.TF1.1.trim2.bam	ALM024.A0101.Reamp.trim2.bam	ALM071.A0101.TF1.1.trim2.bam	0.854	0.143	0.003	0.074	2064						ALM054.A0101.TF1.1.trim2.bamMDP002.A0201.Index.Amp.trim2.bam	ALM054.A0101.TF1.1.trim2.bam	MDP002.A0201.Index.Amp.trim2.bam	0.925	0.007	0.068	0.072	1863
ALM078.A0102.TF1.1.trim2.bamMMI004.A0301.Index.Amp.trim2.bam	ALM078.A0102.TF1.1.trim2.bam	MMI004.A0301.Index.Amp.trim2.bam	0.861	0.13	0.008	0.074	1128						FAL001.B0201.Index.Amp.trim2.bamMDP002.A0201.Index.Amp.trim2.bam	FAL001.B0201.Index.Amp.trim2.bam	MDP002.A0201.Index.Amp.trim2.bam	0.897	0.063	0.04	0.072	1295
ALM001.merged.trim2.bamALM027.A0101.Reamp.trim2.bam	ALM001.merged.trim2.bam	ALM027.A0101.Reamp.trim2.bam	0.86	0.135	0.005	0.073	3039						ALM030.A0101.TF1.1.trim2.bamMDP003.A0201.Index.Amp.trim2.bam	ALM030.A0101.TF1.1.trim2.bam	MDP003.A0201.Index.Amp.trim2.bam	0.861	0.136	0.004	0.072	3123
ALM015.merged.trim2.bamALM027.A0101.Reamp.trim2.bam	ALM015.merged.trim2.bam	ALM027.A0101.Reamp.trim2.bam	0.859	0.136	0.005	0.073	3822						ALM001.merged.trim2.bamALM041.A0101.TF1.1.trim2.bam	ALM001.merged.trim2.bam	ALM041.A0101.TF1.1.trim2.bam	0.86	0.138	0.003	0.071	54196
ALM032.A0101.TF1.1.trim2.bamALM078.A0102.TF1.1.trim2.bam	ALM032.A0101.TF1.1.trim2.bam	ALM078.A0102.TF1.1.trim2.bam	0.875	0.104	0.021	0.073	6754						ALM041.A0101.TF1.1.trim2.bamALM045.A0101.TF1.1.trim2.bam	ALM041.A0101.TF1.1.trim2.bam	ALM045.A0101.TF1.1.trim2.bam	0.876	0.107	0.018	0.071	1195
ALM046.A0101.TF1.1.trim2.bamBAS002.A0102.trim2.bam	ALM046.A0101.TF1.1.trim2.bam	BAS002.A0102.trim2.bam	0.865	0.125	0.01	0.073	3119						ALM031.A0101.TF1.1.trim2.bamALM049.A0101.TF1.1.trim2.bam	ALM031.A0101.TF1.1.trim2.bam	ALM049.A0101.TF1.1.trim2.bam	0.871	0.117	0.013	0.071	3942
ALM025.A0101.Reamp.trim2.bamBAS017.A0101.TF1.1.trim2.bam	ALM025.A0101.Reamp.trim2.bam	BAS017.A0101.TF1.1.trim2.bam	0.877	0.099	0.024	0.073	1057						ALM045.A0101.TF1.1.trim2.bamALM064.A0101.TF1.1.trim2.bam	ALM045.A0101.TF1.1.trim2.bam	ALM064.A0101.TF1.1.trim2.bam	0.908	0.042	0.05	0.071	1131
ALM062.A0101.TF1.1.trim2.bamBAS023.A0101.TF1.1.trim2.bam	ALM062.A0101.TF1.1.trim2.bam	BAS023.A0101.TF1.1.trim2.bam	0.871	0.113	0.017	0.073	5370						ALM069.A0101.TF1.1.trim2.bamFAL002.A0201.Index.Amp.trim2.bam	ALM069.A0101.TF1.1.trim2.bam	FAL002.A0201.Index.Amp.trim2.bam	0.903	0.052	0.045	0.071	1226
ALM006.A0101.trim2.bamCMO003.A0101.TF1.1.trim2.bam	ALM006.A0101.trim2.bam	CMO003.A0101.TF1.1.trim2.bam	0.916	0.023	0.061	0.073	4147						FAL002.A0201.Index.Amp.trim2.bamPUC002.A0101.trim2.bam	FAL002.A0201.Index.Amp.trim2.bam	PUC002.A0101.trim2.bam	0.917	0.023	0.06	0.071	1771
ALM051.A0101.TF1.1.trim2.bamLOT001.A0201.Index.Amp.trim2.bam	ALM051.A0101.TF1.1.trim2.bam	LOT001.A0201.Index.Amp.trim2.bam	0.891	0.073	0.036	0.073	2484						ALM027.A0101.Reamp.trim2.bamALM055.A0101.TF1.1.trim2.bam	ALM027.A0101.Reamp.trim2.bam	ALM055.A0101.TF1.1.trim2.bam	0.873	0.115	0.012	0.07	7502
ALM088.A0101.TF1.1.trim2.bamLOT001.A0201.Index.Amp.trim2.bam	ALM088.A0101.TF1.1.trim2.bam	LOT001.A0201.Index.Amp.trim2.bam	0.873	0.109	0.018	0.073	2142						ALM002.merged.trim2.bamALM057.A0101.TF1.1.trim2.bam	ALM002.merged.trim2.bam	ALM057.A0101.TF1.1.trim2.bam	0.87	0.12	0.01	0.07	29137
BAS024.A0101.TF1.1.trim2.bamMDP001.A0201.Index.Amp.trim2.bam	BAS024.A0101.TF1.1.trim2.bam	MDP001.A0201.Index.Amp.trim2.bam	0.859	0.136	0.005	0.073	3624						ALM031.A0101.TF1.1.trim2.bamBAS017.A0101.TF1.1.trim2.bam	ALM031.A0101.TF1.1.trim2.bam	BAS017.A0101.TF1.1.trim2.bam	0.861	0.139	0	0.07	2455
ALM030.A0101.TF1.1.trim2.bamMDP002.A0201.Index.Amp.trim2.bam	ALM030.A0101.TF1.1.trim2.bam	MDP002.A0201.Index.Amp.trim2.bam	0.856	0.142	0.002	0.073	1636						ALM049.A0101.TF1.1.trim2.bamBAS017.A0101.TF1.1.trim2.bam	ALM049.A0101.TF1.1.trim2.bam	BAS017.A0101.TF1.1.trim2.bam	0.864	0.133	0.004	0.07	1074
ALM046.A0101.TF1.1.trim2.bamPUC003.A0101.trim2.bam	ALM046.A0101.TF1.1.trim2.bam	PUC003.A0101.trim2.bam	0.859	0.135	0.005	0.073	3577						BAS002.A0102.trim2.bamCBR001.A0101.trim2.bam	BAS002.A0102.trim2.bam	CBR001.A0101.trim2.bam	0.915	0.031	0.054	0.07	1687
ALM014.A0101.trim2.bamALM029.A0101.Reamp.trim2.bam	ALM014.A0101.trim2.bam	ALM029.A0101.Reamp.trim2.bam	0.877	0.103	0.021	0.072	2763						ALM064.A0101.TF1.1.trim2.bamFAL001.B0201.Index.Amp.trim2.bam	ALM064.A0101.TF1.1.trim2.bam	FAL001.B0201.Index.Amp.trim2.bam	0.92	0.02	0.06	0.07	2174
ALM007.B0101.TF1.1.trim2.bamALM047.A0101.TF1.1.trim2.bam	ALM007.B0101.TF1.1.trim2.bam	ALM047.A0101.TF1.1.trim2.bam	0.874	0.108	0.018	0.072	7974						ALM067.A0101.TF1.1.trim2.bamFAL002.A0201.Index.Amp.trim2.bam	ALM067.A0101.TF1.1.trim2.bam	FAL002.A0201.Index.Amp.trim2.bam	0.906	0.048	0.046	0.07	1477
ALM008.A0101.trim2.bamALM056.merged.trim2.bam	ALM008.A0101.trim2.bam	ALM056.merged.trim2.bam	0.863	0.131	0.007	0.072	4946						ALM024.A0101.Reamp.trim2.bamMMI004.A0301.Index.Amp.trim2.bam	ALM024.A0101.Reamp.trim2.bam	MMI004.A0301.Index.Amp.trim2.bam	0.887	0.085	0.028	0.07	1703
ALM043.A0101.TF1.1.trim2.bamALM062.A0101.TF1.1.trim2.bam	ALM043.A0101.TF1.1.trim2.bam	ALM062.A0101.TF1.1.trim2.bam	0.88	0.095	0.025	0.072	2920						ALM055.A0101.TF1.1.trim2.bamMMI004.A0301.Index.Amp.trim2.bam	ALM055.A0101.TF1.1.trim2.bam	MMI004.A0301.Index.Amp.trim2.bam	0.874	0.113	0.013	0.07	4097
ALM034.A0101.TF1.1.trim2.bamALM079.A0101.TF1.1.trim2.bam	ALM034.A0101.TF1.1.trim2.bam	ALM079.A0101.TF1.1.trim2.bam	0.922	0.011	0.067	0.072	2685						ALM028.merged.trim2.bamALM031.A0101.TF1.1.trim2.bam	ALM028.merged.trim2.bam	ALM031.A0101.TF1.1.trim2.bam	0.876	0.111	0.013	0.069	25439
ALM067.A0101.TF1.1.trim2.bamBAS002.A0102.trim2.bam	ALM067.A0101.TF1.1.trim2.bam	BAS002.A0102.trim2.bam	0.857	0.142	0.001	0.072	16010						ALM008.A0101.trim2.bamALM044.A0101.TF2.1.trim2.bam	ALM008.A0101.trim2.bam	ALM044.A0101.TF2.1.trim2.bam	0.875	0.11	0.014	0.069	8558
ALM084.A0101.TF1.1.trim2.bamBAS017.A0101.TF1.1.trim2.bam	ALM084.A0101.TF1.1.trim2.bam	BAS017.A0101.TF1.1.trim2.bam	0.886	0.082	0.031	0.072	1715						ALM002.merged.trim2.bamALM046.A0101.TF1.1.trim2.bam	ALM002.merged.trim2.bam	ALM046.A0101.TF1.1.trim2.bam	0.866	0.131	0.003	0.069	9779
ALM008.A0101.trim2.bamBAS018.A0101.TF1.1.trim2.bam	ALM008.A0101.trim2.bam	BAS018.A0101.TF1.1.trim2.bam	0.868	0.12	0.012	0.072	7664						ALM054.A0101.TF1.1.trim2.bamALM067.A0101.TF1.1.trim2.bam	ALM054.A0101.TF1.1.trim2.bam	ALM067.A0101.TF1.1.trim2.bam	0.899	0.063	0.038	0.069	2874
ALM018.A0101.Reamp.trim2.bamMDP001.A0201.Index.Amp.trim2.bam	ALM018.A0101.Reamp.trim2.bam	MDP001.A0201.Index.Amp.trim2.bam	0.863	0.131	0.007	0.072	1786						ALM070.A0101.TF1.1.trim2.bamALM071.A0101.TF1.1.trim2.bam	ALM070.A0101.TF1.1.trim2.bam	ALM071.A0101.TF1.1.trim2.bam	0.892	0.078	0.03	0.069	6736
ALM043.A0101.TF1.1.trim2.bamMDP001.A0201.Index.Amp.trim2.bam	ALM043.A0101.TF1.1.trim2.bam	MDP001.A0201.Index.Amp.trim2.bam	0.914	0.028	0.058	0.072	1761						ALM029.A0101.Reamp.trim2.bamBAS026.A0101.TF1.1.trim2.bam	ALM029.A0101.Reamp.trim2.bam	BAS026.A0101.TF1.1.trim2.bam	0.871	0.12	0.009	0.069	8230
ALM027.A0101.Reamp.trim2.bamALM036.A0101.TF1.1.trim2.bam	ALM027.A0101.Reamp.trim2.bam	ALM036.A0101.TF1.1.trim2.bam	0.858	0.14	0.001	0.071	3596						ALM053.A0101.TF1.1.trim2.bamCBR001.A0101.trim2.bam	ALM053.A0101.TF1.1.trim2.bam	CBR001.A0101.trim2.bam	0.862	0.137	0	0.069	1487
ALM014.A0101.trim2.bamALM043.A0101.TF1.1.trim2.bam	ALM014.A0101.trim2.bam	ALM043.A0101.TF1.1.trim2.bam	0.886	0.087	0.028	0.071	2166						CMO001.A0101.TF1.1.trim2.bamFAL001.B0201.Index.Amp.trim2.bam	CMO001.A0101.TF1.1.trim2.bam	FAL001.B0201.Index.Amp.trim2.bam	0.874	0.114	0.013	0.069	1149
ALM018.A0101.Reamp.trim2.bamALM048.A0101.TF1.1.trim2.bam	ALM018.A0101.Reamp.trim2.bam	ALM048.A0101.TF1.1.trim2.bam	0.891	0.076	0.033	0.071	1688						ALM063.A0101.TF1.1.trim2.bamMMI002.A0201.Index.Amp.trim2.bam	ALM063.A0101.TF1.1.trim2.bam	MMI002.A0201.Index.Amp.trim2.bam	0.921	0.019	0.059	0.069	1269
ALM044.A0101.TF2.1.trim2.bamALM076.A0101.TF1.1.trim2.bam	ALM044.A0101.TF2.1.trim2.bam	ALM076.A0101.TF1.1.trim2.bam	0.859	0.14	0.001	0.071	2109						ALM028.merged.trim2.bamALM044.A0101.TF2.1.trim2.bam	ALM028.merged.trim2.bam	ALM044.A0101.TF2.1.trim2.bam	0.87	0.124	0.006	0.068	7644
ALM025.A0101.Reamp.trim2.bamALM079.A0101.TF1.1.trim2.bam	ALM025.A0101.Reamp.trim2.bam	ALM079.A0101.TF1.1.trim2.bam	0.922	0.015	0.063	0.071	1799						ALM039.A0101.TF1.1.trim2.bamALM067.A0101.TF1.1.trim2.bam	ALM039.A0101.TF1.1.trim2.bam	ALM067.A0101.TF1.1.trim2.bam	0.885	0.093	0.022	0.068	59960
ALM057.A0101.TF1.1.trim2.bamALM084.A0101.TF1.1.trim2.bam	ALM057.A0101.TF1.1.trim2.bam	ALM084.A0101.TF1.1.trim2.bam	0.874	0.11	0.017	0.071	9873						ALM032.A0101.TF1.1.trim2.bamBAS003.D0101.TF1.1.trim2.bam	ALM032.A0101.TF1.1.trim2.bam	BAS003.D0101.TF1.1.trim2.bam	0.869	0.126	0.004	0.068	4637
ALM049.A0101.TF1.1.trim2.bamCBR004.A0101.trim2.bam	ALM049.A0101.TF1.1.trim2.bam	CBR004.A0101.trim2.bam	0.902	0.053	0.045	0.071	2912						ALM046.A0101.TF1.1.trim2.bamCMO003.A0101.TF1.1.trim2.bam	ALM046.A0101.TF1.1.trim2.bam	CMO003.A0101.TF1.1.trim2.bam	0.871	0.121	0.007	0.068	2550
ALM079.A0101.TF1.1.trim2.bamCMO001.A0101.TF1.1.trim2.bam	ALM079.A0101.TF1.1.trim2.bam	CMO001.A0101.TF1.1.trim2.bam	0.896	0.066	0.038	0.071	1597						ALM069.A0101.TF1.1.trim2.bamFAL001.B0201.Index.Amp.trim2.bam	ALM069.A0101.TF1.1.trim2.bam	FAL001.B0201.Index.Amp.trim2.bam	0.869	0.126	0.005	0.068	1647
ALM053.A0101.TF1.1.trim2.bamMMI004.A0301.Index.Amp.trim2.bam	ALM053.A0101.TF1.1.trim2.bam	MMI004.A0301.Index.Amp.trim2.bam	0.892	0.075	0.033	0.071	1627						ALM088.A0101.TF1.1.trim2.bamMMI002.A0201.Index.Amp.trim2.bam	ALM088.A0101.TF1.1.trim2.bam	MMI002.A0201.Index.Amp.trim2.bam	0.865	0.134	0.001	0.068	1092
ALM049.A0101.TF1.1.trim2.bamPUC003.A0101.trim2.bam	ALM049.A0101.TF1.1.trim2.bam	PUC003.A0101.trim2.bam	0.872	0.114	0.014	0.071	2870						PUC002.A0101.trim2.bamPUC004.A0101.trim2.bam	PUC002.A0101.trim2.bam	PUC004.A0101.trim2.bam	0.868	0.127	0.004	0.068	85428
ALM007.B0101.TF1.1.trim2.bamALM050.A0101.TF1.1.trim2.bam	ALM007.B0101.TF1.1.trim2.bam	ALM050.A0101.TF1.1.trim2.bam	0.889	0.082	0.029	0.07	14077						ALM036.A0101.TF1.1.trim2.bamALM056.merged.trim2.bam	ALM036.A0101.TF1.1.trim2.bam	ALM056.merged.trim2.bam	0.874	0.119	0.007	0.067	15952
ALM046.A0101.TF1.1.trim2.bamALM053.A0101.TF1.1.trim2.bam	ALM046.A0101.TF1.1.trim2.bam	ALM053.A0101.TF1.1.trim2.bam	0.862	0.134	0.003	0.07	2591						ALM036.A0101.TF1.1.trim2.bamALM073.A0101.TF1.1.trim2.bam	ALM036.A0101.TF1.1.trim2.bam	ALM073.A0101.TF1.1.trim2.bam	0.886	0.095	0.019	0.067	3569
ALM041.A0101.TF1.1.trim2.bamALM075.A0101.TF1.1.trim2.bam	ALM041.A0101.TF1.1.trim2.bam	ALM075.A0101.TF1.1.trim2.bam	0.878	0.103	0.018	0.07	10570						ALM067.A0101.TF1.1.trim2.bamBAS002.A0102.trim2.bam	ALM067.A0101.TF1.1.trim2.bam	BAS002.A0102.trim2.bam	0.872	0.122	0.005	0.067	59070
ALM040.A0101.TF1.1.trim2.bamBAS022.A0101.TF2.1.trim2.bam	ALM040.A0101.TF1.1.trim2.bam	BAS022.A0101.TF2.1.trim2.bam	0.882	0.094	0.023	0.07	8448						ALM031.A0101.TF1.1.trim2.bamBAS026.A0101.TF1.1.trim2.bam	ALM031.A0101.TF1.1.trim2.bam	BAS026.A0101.TF1.1.trim2.bam	0.873	0.12	0.007	0.067	5295
ALM016.merged.trim2.bamMMI004.A0301.Index.Amp.trim2.bam	ALM016.merged.trim2.bam	MMI004.A0301.Index.Amp.trim2.bam	0.86	0.14	0	0.07	2360						BAS025.A0101.TF1.1.trim2.bamMMI004.A0301.Index.Amp.trim2.bam	BAS025.A0101.TF1.1.trim2.bam	MMI004.A0301.Index.Amp.trim2.bam	0.908	0.05	0.042	0.067	6725
BAS017.A0101.TF1.1.trim2.bamPUC003.A0101.trim2.bam	BAS017.A0101.TF1.1.trim2.bam	PUC003.A0101.trim2.bam	0.921	0.017	0.062	0.07	1771						BAS014.A0102.trim2.bamPUC004.A0101.trim2.bam	BAS014.A0102.trim2.bam	PUC004.A0101.trim2.bam	0.873	0.119	0.007	0.067	3479
ALM001.merged.trim2.bamALM040.A0101.TF1.1.trim2.bam	ALM001.merged.trim2.bam	ALM040.A0101.TF1.1.trim2.bam	0.876	0.11	0.014	0.069	6083						ALM043.A0101.TF1.1.trim2.bamALM046.A0101.TF1.1.trim2.bam	ALM043.A0101.TF1.1.trim2.bam	ALM046.A0101.TF1.1.trim2.bam	0.882	0.104	0.014	0.066	5852
ALM032.A0101.TF1.1.trim2.bamALM040.A0101.TF1.1.trim2.bam	ALM032.A0101.TF1.1.trim2.bam	ALM040.A0101.TF1.1.trim2.bam	0.862	0.137	0.001	0.069	5607						ALM007.B0101.TF1.1.trim2.bamALM047.A0101.TF1.1.trim2.bam	ALM007.B0101.TF1.1.trim2.bam	ALM047.A0101.TF1.1.trim2.bam	0.879	0.109	0.012	0.066	29892
ALM002.merged.trim2.bamALM047.A0101.TF1.1.trim2.bam	ALM002.merged.trim2.bam	ALM047.A0101.TF1.1.trim2.bam	0.877	0.109	0.015	0.069	8639						ALM050.A0101.TF1.1.trim2.bamALM073.A0101.TF1.1.trim2.bam	ALM050.A0101.TF1.1.trim2.bam	ALM073.A0101.TF1.1.trim2.bam	0.891	0.085	0.024	0.066	4171
ALM039.A0101.TF1.1.trim2.bamALM047.A0101.TF1.1.trim2.bam	ALM039.A0101.TF1.1.trim2.bam	ALM047.A0101.TF1.1.trim2.bam	0.902	0.059	0.039	0.069	10311						ALM070.A0101.TF1.1.trim2.bamALM079.A0101.TF1.1.trim2.bam	ALM070.A0101.TF1.1.trim2.bam	ALM079.A0101.TF1.1.trim2.bam	0.881	0.106	0.013	0.066	2096
ALM040.A0101.TF1.1.trim2.bamALM047.A0101.TF1.1.trim2.bam	ALM040.A0101.TF1.1.trim2.bam	ALM047.A0101.TF1.1.trim2.bam	0.901	0.06	0.039	0.069	4965						ALM070.A0101.TF1.1.trim2.bamBAS003.D0101.TF1.1.trim2.bam	ALM070.A0101.TF1.1.trim2.bam	BAS003.D0101.TF1.1.trim2.bam	0.893	0.082	0.025	0.066	1336
ALM021.A0101.Reamp.trim2.bamALM056.merged.trim2.bam	ALM021.A0101.Reamp.trim2.bam	ALM056.merged.trim2.bam	0.882	0.1	0.019	0.069	4989						ALM053.A0101.TF1.1.trim2.bamBAS014.A0102.trim2.bam	ALM053.A0101.TF1.1.trim2.bam	BAS014.A0102.trim2.bam	0.878	0.112	0.01	0.066	2533
ALM015.merged.trim2.bamALM060.A0101.TF1.1.trim2.bam	ALM015.merged.trim2.bam	ALM060.A0101.TF1.1.trim2.bam	0.921	0.019	0.06	0.069	20988						ALM044.A0101.TF2.1.trim2.bamCMO003.A0101.TF1.1.trim2.bam	ALM044.A0101.TF2.1.trim2.bam	CMO003.A0101.TF1.1.trim2.bam	0.876	0.116	0.008	0.066	1781
ALM035.A0101.TF1.1.trim2.bamALM063.A0101.TF1.1.trim2.bam	ALM035.A0101.TF1.1.trim2.bam	ALM063.A0101.TF1.1.trim2.bam	0.896	0.071	0.033	0.069	16453						ALM042.A0101.TF1.1.trim2.bamFAL002.A0201.Index.Amp.trim2.bam	ALM042.A0101.TF1.1.trim2.bam	FAL002.A0201.Index.Amp.trim2.bam	0.874	0.12	0.006	0.066	1611
ALM040.A0101.TF1.1.trim2.bamALM087.A0102.TF1.1.trim2.bam	ALM040.A0101.TF1.1.trim2.bam	ALM087.A0102.TF1.1.trim2.bam	0.93	0.001	0.069	0.069	3422						ALM027.A0101.Reamp.trim2.bamLOT001.A0201.Index.Amp.trim2.bam	ALM027.A0101.Reamp.trim2.bam	LOT001.A0201.Index.Amp.trim2.bam	0.871	0.126	0.003	0.066	2256
BAS002.A0102.trim2.bamBAS026.A0101.TF1.1.trim2.bam	BAS002.A0102.trim2.bam	BAS026.A0101.TF1.1.trim2.bam	0.869	0.124	0.007	0.069	3402						FAL002.A0201.Index.Amp.trim2.bamZAP002.A0301.Index.Amp.trim2.bam	FAL002.A0201.Index.Amp.trim2.bam	ZAP002.A0301.Index.Amp.trim2.bam	0.877	0.113	0.009	0.066	1579
ALM034.A0101.TF1.1.trim2.bamCMO002.A0101.TF1.1.trim2.bam	ALM034.A0101.TF1.1.trim2.bam	CMO002.A0101.TF1.1.trim2.bam	0.875	0.112	0.013	0.069	6360						ALM062.A0101.TF1.1.trim2.bamALM070.A0101.TF1.1.trim2.bam	ALM062.A0101.TF1.1.trim2.bam	ALM070.A0101.TF1.1.trim2.bam	0.883	0.103	0.014	0.065	4255
ALM064.A0101.TF1.1.trim2.bamCMO003.A0101.TF1.1.trim2.bam	ALM064.A0101.TF1.1.trim2.bam	CMO003.A0101.TF1.1.trim2.bam	0.912	0.038	0.05	0.069	3723						ALM027.A0101.Reamp.trim2.bamALM079.A0101.TF1.1.trim2.bam	ALM027.A0101.Reamp.trim2.bam	ALM079.A0101.TF1.1.trim2.bam	0.875	0.12	0.005	0.065	2420
ALM047.A0101.TF1.1.trim2.bamLOT001.A0201.Index.Amp.trim2.bam	ALM047.A0101.TF1.1.trim2.bam	LOT001.A0201.Index.Amp.trim2.bam	0.863	0.135	0.002	0.069	1675						ALM046.A0101.TF1.1.trim2.bamALM084.A0101.TF1.1.trim2.bam	ALM046.A0101.TF1.1.trim2.bam	ALM084.A0101.TF1.1.trim2.bam	0.869	0.13	0	0.065	12912
ALM057.A0101.TF1.1.trim2.bamMDP002.A0201.Index.Amp.trim2.bam	ALM057.A0101.TF1.1.trim2.bam	MDP002.A0201.Index.Amp.trim2.bam	0.89	0.083	0.028	0.069	5785						ALM021.A0101.Reamp.trim2.bamFAL002.A0201.Index.Amp.trim2.bam	ALM021.A0101.Reamp.trim2.bam	FAL002.A0201.Index.Amp.trim2.bam	0.87	0.129	0.001	0.065	1698
ALM062.A0101.TF1.1.trim2.bamMDP002.A0201.Index.Amp.trim2.bam	ALM062.A0101.TF1.1.trim2.bam	MDP002.A0201.Index.Amp.trim2.bam	0.894	0.075	0.031	0.069	3706						ALM044.A0101.TF2.1.trim2.bamMDP003.A0201.Index.Amp.trim2.bam	ALM044.A0101.TF2.1.trim2.bam	MDP003.A0201.Index.Amp.trim2.bam	0.88	0.111	0.009	0.065	2420
CMO001.A0101.TF1.1.trim2.bamMDP002.A0201.Index.Amp.trim2.bam	CMO001.A0101.TF1.1.trim2.bam	MDP002.A0201.Index.Amp.trim2.bam	0.891	0.079	0.03	0.069	6144						ALM037.A0101.TF1.1.trim2.bamALM038.merged.trim2.bam	ALM037.A0101.TF1.1.trim2.bam	ALM038.merged.trim2.bam	0.873	0.126	0	0.064	1174
ALM062.A0101.TF1.1.trim2.bamPUC004.A0101.trim2.bam	ALM062.A0101.TF1.1.trim2.bam	PUC004.A0101.trim2.bam	0.864	0.134	0.002	0.069	6477						ALM014.A0101.trim2.bamALM046.A0101.TF1.1.trim2.bam	ALM014.A0101.trim2.bam	ALM046.A0101.TF1.1.trim2.bam	0.875	0.123	0.002	0.064	3084
ALM007.B0101.TF1.1.trim2.bamALM014.A0101.trim2.bam	ALM007.B0101.TF1.1.trim2.bam	ALM014.A0101.trim2.bam	0.913	0.038	0.049	0.068	3366						ALM020.A0101.Reamp.trim2.bamALM054.A0101.TF1.1.trim2.bam	ALM020.A0101.Reamp.trim2.bam	ALM054.A0101.TF1.1.trim2.bam	0.872	0.128	0	0.064	3010
ALM008.A0101.trim2.bamALM030.A0101.TF1.1.trim2.bam	ALM008.A0101.trim2.bam	ALM030.A0101.TF1.1.trim2.bam	0.871	0.124	0.006	0.068	2776						ALM051.A0101.TF1.1.trim2.bamALM054.A0101.TF1.1.trim2.bam	ALM051.A0101.TF1.1.trim2.bam	ALM054.A0101.TF1.1.trim2.bam	0.908	0.055	0.036	0.064	2854
ALM031.A0101.TF1.1.trim2.bamALM032.A0101.TF1.1.trim2.bam	ALM031.A0101.TF1.1.trim2.bam	ALM032.A0101.TF1.1.trim2.bam	0.869	0.126	0.005	0.068	4798						ALM029.A0101.Reamp.trim2.bamBAS017.A0101.TF1.1.trim2.bam	ALM029.A0101.Reamp.trim2.bam	BAS017.A0101.TF1.1.trim2.bam	0.876	0.119	0.004	0.064	3779
ALM032.A0101.TF1.1.trim2.bamALM041.A0101.TF1.1.trim2.bam	ALM032.A0101.TF1.1.trim2.bam	ALM041.A0101.TF1.1.trim2.bam	0.875	0.115	0.01	0.068	13239						BAS014.A0102.trim2.bamBAS018.A0101.TF1.1.trim2.bam	BAS014.A0102.trim2.bam	BAS018.A0101.TF1.1.trim2.bam	0.873	0.127	0	0.064	1228
ALM029.A0101.Reamp.trim2.bamALM046.A0101.TF1.1.trim2.bam	ALM029.A0101.Reamp.trim2.bam	ALM046.A0101.TF1.1.trim2.bam	0.898	0.068	0.034	0.068	1927						ALM044.A0101.TF2.1.trim2.bamBAS023.A0101.TF1.1.trim2.bam	ALM044.A0101.TF2.1.trim2.bam	BAS023.A0101.TF1.1.trim2.bam	0.875	0.123	0.002	0.064	7251
ALM004.A0101.trim2.bamALM049.A0101.TF1.1.trim2.bam	ALM004.A0101.trim2.bam	ALM049.A0101.TF1.1.trim2.bam	0.877	0.11	0.014	0.068	1285						BAS017.A0101.TF1.1.trim2.bamMDP002.A0201.Index.Amp.trim2.bam	BAS017.A0101.TF1.1.trim2.bam	MDP002.A0201.Index.Amp.trim2.bam	0.876	0.121	0.004	0.064	3993
ALM024.A0101.Reamp.trim2.bamALM053.A0101.TF1.1.trim2.bam	ALM024.A0101.Reamp.trim2.bam	ALM053.A0101.TF1.1.trim2.bam	0.883	0.099	0.018	0.068	3049						CMO002.A0101.TF1.1.trim2.bamMDP002.A0201.Index.Amp.trim2.bam	CMO002.A0101.TF1.1.trim2.bam	MDP002.A0201.Index.Amp.trim2.bam	0.898	0.076	0.027	0.064	15601
ALM056.merged.trim2.bamALM084.A0101.TF1.1.trim2.bam	ALM056.merged.trim2.bam	ALM084.A0101.TF1.1.trim2.bam	0.865	0.132	0.002	0.068	4804						BAS025.A0101.TF1.1.trim2.bamMMI002.A0201.Index.Amp.trim2.bam	BAS025.A0101.TF1.1.trim2.bam	MMI002.A0201.Index.Amp.trim2.bam	0.88	0.112	0.008	0.064	1195
ALM021.A0101.Reamp.trim2.bamBAS017.A0101.TF1.1.trim2.bam	ALM021.A0101.Reamp.trim2.bam	BAS017.A0101.TF1.1.trim2.bam	0.915	0.035	0.05	0.068	1742						CBR001.A0101.trim2.bamPUC002.A0101.trim2.bam	CBR001.A0101.trim2.bam	PUC002.A0101.trim2.bam	0.902	0.069	0.029	0.064	2049
BAS017.A0101.TF1.1.trim2.bamBAS022.A0101.TF2.1.trim2.bam	BAS017.A0101.TF1.1.trim2.bam	BAS022.A0101.TF2.1.trim2.bam	0.891	0.08	0.028	0.068	1668						ALM027.A0101.Reamp.trim2.bamALM029.A0101.Reamp.trim2.bam	ALM027.A0101.Reamp.trim2.bam	ALM029.A0101.Reamp.trim2.bam	0.893	0.089	0.018	0.063	8760
BAS003.D0101.TF1.1.trim2.bamBAS023.A0101.TF1.1.trim2.bam	BAS003.D0101.TF1.1.trim2.bam	BAS023.A0101.TF1.1.trim2.bam	0.887	0.09	0.023	0.068	1625						BAS002.A0102.trim2.bamBAS003.D0101.TF1.1.trim2.bam	BAS002.A0102.trim2.bam	BAS003.D0101.TF1.1.trim2.bam	0.881	0.111	0.008	0.063	6289
ALM018.A0101.Reamp.trim2.bamLOT001.A0201.Index.Amp.trim2.bam	ALM018.A0101.Reamp.trim2.bam	LOT001.A0201.Index.Amp.trim2.bam	0.867	0.13	0.003	0.068	1304						ALM053.A0101.TF1.1.trim2.bamBAS017.A0101.TF1.1.trim2.bam	ALM053.A0101.TF1.1.trim2.bam	BAS017.A0101.TF1.1.trim2.bam	0.887	0.1	0.013	0.063	4953
ALM053.A0101.TF1.1.trim2.bamMDP001.A0201.Index.Amp.trim2.bam	ALM053.A0101.TF1.1.trim2.bam	MDP001.A0201.Index.Amp.trim2.bam	0.869	0.126	0.005	0.068	2842						ALM036.A0101.TF1.1.trim2.bamCBR001.A0101.trim2.bam	ALM036.A0101.TF1.1.trim2.bam	CBR001.A0101.trim2.bam	0.889	0.097	0.014	0.063	1621
ALM058.A0101.TF1.1.trim2.bamMMI004.A0301.Index.Amp.trim2.bam	ALM058.A0101.TF1.1.trim2.bam	MMI004.A0301.Index.Amp.trim2.bam	0.925	0.014	0.06	0.068	1807						ALM002.merged.trim2.bamFAL002.A0201.Index.Amp.trim2.bam	ALM002.merged.trim2.bam	FAL002.A0201.Index.Amp.trim2.bam	0.928	0.019	0.053	0.063	1289
ALM070.A0101.TF1.1.trim2.bamPUC002.A0101.trim2.bam	ALM070.A0101.TF1.1.trim2.bam	PUC002.A0101.trim2.bam	0.869	0.127	0.004	0.068	3748						ALM073.A0101.TF1.1.trim2.bamPLZ001.A0101.trim2.bam	ALM073.A0101.TF1.1.trim2.bam	PLZ001.A0101.trim2.bam	0.895	0.085	0.02	0.063	4401
BAS003.D0101.TF1.1.trim2.bamPUC004.A0101.trim2.bam	BAS003.D0101.TF1.1.trim2.bam	PUC004.A0101.trim2.bam	0.864	0.136	0	0.068	1920						MMI002.A0201.Index.Amp.trim2.bamPLZ001.A0101.trim2.bam	MMI002.A0201.Index.Amp.trim2.bam	PLZ001.A0101.trim2.bam	0.876	0.123	0.001	0.063	1570
ALM015.merged.trim2.bamALM024.A0101.Reamp.trim2.bam	ALM015.merged.trim2.bam	ALM024.A0101.Reamp.trim2.bam	0.914	0.038	0.048	0.067	3814						ALM002.merged.trim2.bamALM050.A0101.TF1.1.trim2.bam	ALM002.merged.trim2.bam	ALM050.A0101.TF1.1.trim2.bam	0.882	0.111	0.007	0.062	57492
ALM038.merged.trim2.bamALM046.A0101.TF1.1.trim2.bam	ALM038.merged.trim2.bam	ALM046.A0101.TF1.1.trim2.bam	0.872	0.121	0.007	0.067	1983						ALM027.A0101.Reamp.trim2.bamCBR004.A0101.trim2.bam	ALM027.A0101.Reamp.trim2.bam	CBR004.A0101.trim2.bam	0.889	0.099	0.012	0.062	15799
ALM024.A0101.Reamp.trim2.bamALM055.A0101.TF1.1.trim2.bam	ALM024.A0101.Reamp.trim2.bam	ALM055.A0101.TF1.1.trim2.bam	0.911	0.045	0.045	0.067	1949						BAS014.A0102.trim2.bamLHO003.A0101.trim2.bam	BAS014.A0102.trim2.bam	LHO003.A0101.trim2.bam	0.881	0.113	0.005	0.062	3339
ALM043.A0101.TF1.1.trim2.bamALM071.A0101.TF1.1.trim2.bam	ALM043.A0101.TF1.1.trim2.bam	ALM071.A0101.TF1.1.trim2.bam	0.887	0.092	0.021	0.067	4560						ALM028.merged.trim2.bamMMI004.A0301.Index.Amp.trim2.bam	ALM028.merged.trim2.bam	MMI004.A0301.Index.Amp.trim2.bam	0.88	0.114	0.005	0.062	7404
ALM008.A0101.trim2.bamBAS017.A0101.TF1.1.trim2.bam	ALM008.A0101.trim2.bam	BAS017.A0101.TF1.1.trim2.bam	0.896	0.074	0.03	0.067	1763						ALM057.A0101.TF1.1.trim2.bamMMI004.A0301.Index.Amp.trim2.bam	ALM057.A0101.TF1.1.trim2.bam	MMI004.A0301.Index.Amp.trim2.bam	0.885	0.106	0.009	0.062	4056
ALM069.A0101.TF1.1.trim2.bamBAS017.A0101.TF1.1.trim2.bam	ALM069.A0101.TF1.1.trim2.bam	BAS017.A0101.TF1.1.trim2.bam	0.899	0.067	0.034	0.067	1310						ALM079.A0101.TF1.1.trim2.bamMMI004.A0301.Index.Amp.trim2.bam	ALM079.A0101.TF1.1.trim2.bam	MMI004.A0301.Index.Amp.trim2.bam	0.929	0.017	0.053	0.062	1353
ALM018.A0101.Reamp.trim2.bamBAS018.A0101.TF1.1.trim2.bam	ALM018.A0101.Reamp.trim2.bam	BAS018.A0101.TF1.1.trim2.bam	0.87	0.126	0.004	0.067	3576						FAL002.A0201.Index.Amp.trim2.bamPUC001.A0101.trim2.bam	FAL002.A0201.Index.Amp.trim2.bam	PUC001.A0101.trim2.bam	0.936	0.004	0.06	0.062	1782
ALM046.A0101.TF1.1.trim2.bamBAS018.A0101.TF1.1.trim2.bam	ALM046.A0101.TF1.1.trim2.bam	BAS018.A0101.TF1.1.trim2.bam	0.924	0.018	0.058	0.067	1402						ALM076.A0101.TF1.1.trim2.bamZAP001.A0201.Index.Amp.trim2.bam	ALM076.A0101.TF1.1.trim2.bam	ZAP001.A0201.Index.Amp.trim2.bam	0.881	0.112	0.006	0.062	1049
ALM024.A0101.Reamp.trim2.bamBAS023.A0101.TF1.1.trim2.bam	ALM024.A0101.Reamp.trim2.bam	BAS023.A0101.TF1.1.trim2.bam	0.877	0.112	0.011	0.067	3516						CBR004.A0101.trim2.bamZAP001.A0201.Index.Amp.trim2.bam	CBR004.A0101.trim2.bam	ZAP001.A0201.Index.Amp.trim2.bam	0.891	0.093	0.016	0.062	1130
ALM027.A0101.Reamp.trim2.bamCMO001.A0101.TF1.1.trim2.bam	ALM027.A0101.Reamp.trim2.bam	CMO001.A0101.TF1.1.trim2.bam	0.893	0.08	0.027	0.067	2219						ALM007.B0101.TF1.1.trim2.bamALM062.A0101.TF1.1.trim2.bam	ALM007.B0101.TF1.1.trim2.bam	ALM062.A0101.TF1.1.trim2.bam	0.907	0.065	0.028	0.061	16527
ALM076.A0101.TF1.1.trim2.bamCMO002.A0101.TF1.1.trim2.bam	ALM076.A0101.TF1.1.trim2.bam	CMO002.A0101.TF1.1.trim2.bam	0.874	0.118	0.008	0.067	6635						ALM024.A0101.Reamp.trim2.bamALM069.A0101.TF1.1.trim2.bam	ALM024.A0101.Reamp.trim2.bam	ALM069.A0101.TF1.1.trim2.bam	0.895	0.088	0.017	0.061	11242
ALM021.A0101.Reamp.trim2.bamCMO003.A0101.TF1.1.trim2.bam	ALM021.A0101.Reamp.trim2.bam	CMO003.A0101.TF1.1.trim2.bam	0.871	0.124	0.005	0.067	3940						ALM041.A0101.TF1.1.trim2.bamALM075.A0101.TF1.1.trim2.bam	ALM041.A0101.TF1.1.trim2.bam	ALM075.A0101.TF1.1.trim2.bam	0.906	0.067	0.027	0.061	39521
ALM042.A0101.TF1.1.trim2.bamALM050.A0101.TF1.1.trim2.bam	ALM042.A0101.TF1.1.trim2.bam	ALM050.A0101.TF1.1.trim2.bam	0.873	0.121	0.006	0.066	19697						ALM078.A0102.TF1.1.trim2.bamBAS014.A0102.trim2.bam	ALM078.A0102.TF1.1.trim2.bam	BAS014.A0102.trim2.bam	0.885	0.109	0.006	0.061	1696
ALM027.A0101.Reamp.trim2.bamALM056.merged.trim2.bam	ALM027.A0101.Reamp.trim2.bam	ALM056.merged.trim2.bam	0.896	0.075	0.029	0.066	1069						ALM044.A0101.TF2.1.trim2.bamCMO001.A0101.TF1.1.trim2.bam	ALM044.A0101.TF2.1.trim2.bam	CMO001.A0101.TF1.1.trim2.bam	0.906	0.067	0.027	0.061	4509
ALM062.A0101.TF1.1.trim2.bamALM067.A0101.TF1.1.trim2.bam	ALM062.A0101.TF1.1.trim2.bam	ALM067.A0101.TF1.1.trim2.bam	0.873	0.123	0.005	0.066	5578						ALM007.B0101.TF1.1.trim2.bamALM056.merged.trim2.bam	ALM007.B0101.TF1.1.trim2.bam	ALM056.merged.trim2.bam	0.897	0.086	0.017	0.06	13015
ALM007.B0101.TF1.1.trim2.bamALM070.A0101.TF1.1.trim2.bam	ALM007.B0101.TF1.1.trim2.bam	ALM070.A0101.TF1.1.trim2.bam	0.876	0.115	0.009	0.066	2458						ALM029.A0101.Reamp.trim2.bamALM056.merged.trim2.bam	ALM029.A0101.Reamp.trim2.bam	ALM056.merged.trim2.bam	0.879	0.121	0	0.06	10628
ALM007.B0101.TF1.1.trim2.bamALM071.A0101.TF1.1.trim2.bam	ALM007.B0101.TF1.1.trim2.bam	ALM071.A0101.TF1.1.trim2.bam	0.87	0.129	0.001	0.066	6922						ALM001.merged.trim2.bamALM070.A0101.TF1.1.trim2.bam	ALM001.merged.trim2.bam	ALM070.A0101.TF1.1.trim2.bam	0.927	0.026	0.048	0.06	9615
ALM070.A0101.TF1.1.trim2.bamBAS018.A0101.TF1.1.trim2.bam	ALM070.A0101.TF1.1.trim2.bam	BAS018.A0101.TF1.1.trim2.bam	0.892	0.085	0.023	0.066	1446						ALM053.A0101.TF1.1.trim2.bamALM070.A0101.TF1.1.trim2.bam	ALM053.A0101.TF1.1.trim2.bam	ALM070.A0101.TF1.1.trim2.bam	0.88	0.119	0	0.06	9934
ALM042.A0101.TF1.1.trim2.bamBAS022.A0101.TF2.1.trim2.bam	ALM042.A0101.TF1.1.trim2.bam	BAS022.A0101.TF2.1.trim2.bam	0.876	0.116	0.007	0.066	19352						ALM028.merged.trim2.bamCBR001.A0101.trim2.bam	ALM028.merged.trim2.bam	CBR001.A0101.trim2.bam	0.919	0.042	0.039	0.06	1726
ALM044.A0101.TF2.1.trim2.bamBAS022.A0101.TF2.1.trim2.bam	ALM044.A0101.TF2.1.trim2.bam	BAS022.A0101.TF2.1.trim2.bam	0.893	0.082	0.025	0.066	2202						ALM004.A0101.trim2.bamCMO001.A0101.TF1.1.trim2.bam	ALM004.A0101.trim2.bam	CMO001.A0101.TF1.1.trim2.bam	0.91	0.061	0.029	0.06	17455
BAS003.D0101.TF1.1.trim2.bamBAS027.A0101.TF1.1.trim2.bam	BAS003.D0101.TF1.1.trim2.bam	BAS027.A0101.TF1.1.trim2.bam	0.9	0.066	0.033	0.066	1302						ALM037.A0101.TF1.1.trim2.bamPLZ001.A0101.trim2.bam	ALM037.A0101.TF1.1.trim2.bam	PLZ001.A0101.trim2.bam	0.898	0.085	0.018	0.06	2185
ALM075.A0101.TF1.1.trim2.bamMDP003.A0201.Index.Amp.trim2.bam	ALM075.A0101.TF1.1.trim2.bam	MDP003.A0201.Index.Amp.trim2.bam	0.891	0.087	0.023	0.066	2928						ALM002.merged.trim2.bamALM007.B0101.TF1.1.trim2.bam	ALM002.merged.trim2.bam	ALM007.B0101.TF1.1.trim2.bam	0.886	0.109	0.005	0.059	40084
BAS026.A0101.TF1.1.trim2.bamMDP003.A0201.Index.Amp.trim2.bam	BAS026.A0101.TF1.1.trim2.bam	MDP003.A0201.Index.Amp.trim2.bam	0.893	0.081	0.026	0.066	1102						ALM016.merged.trim2.bamALM034.A0101.TF1.1.trim2.bam	ALM016.merged.trim2.bam	ALM034.A0101.TF1.1.trim2.bam	0.896	0.091	0.013	0.059	80152
ALM017.A0101.Reamp.trim2.bamALM049.A0101.TF1.1.trim2.bam	ALM017.A0101.Reamp.trim2.bam	ALM049.A0101.TF1.1.trim2.bam	0.87	0.13	0	0.065	3098						ALM032.A0101.TF1.1.trim2.bamALM044.A0101.TF2.1.trim2.bam	ALM032.A0101.TF1.1.trim2.bam	ALM044.A0101.TF2.1.trim2.bam	0.886	0.111	0.004	0.059	5513
ALM038.merged.trim2.bamALM055.A0101.TF1.1.trim2.bam	ALM038.merged.trim2.bam	ALM055.A0101.TF1.1.trim2.bam	0.877	0.116	0.007	0.065	5238						ALM049.A0101.TF1.1.trim2.bamALM052.A0101.TF2.1.trim2.bam	ALM049.A0101.TF1.1.trim2.bam	ALM052.A0101.TF2.1.trim2.bam	0.884	0.116	0.001	0.059	3131
ALM052.A0101.TF2.1.trim2.bamALM062.A0101.TF1.1.trim2.bam	ALM052.A0101.TF2.1.trim2.bam	ALM062.A0101.TF1.1.trim2.bam	0.923	0.025	0.052	0.065	1817						ALM027.A0101.Reamp.trim2.bamALM056.merged.trim2.bam	ALM027.A0101.Reamp.trim2.bam	ALM056.merged.trim2.bam	0.891	0.1	0.009	0.059	3952
ALM015.merged.trim2.bamALM073.A0101.TF1.1.trim2.bam	ALM015.merged.trim2.bam	ALM073.A0101.TF1.1.trim2.bam	0.875	0.12	0.005	0.065	1025						ALM047.A0101.TF1.1.trim2.bamALM057.A0101.TF1.1.trim2.bam	ALM047.A0101.TF1.1.trim2.bam	ALM057.A0101.TF1.1.trim2.bam	0.911	0.06	0.029	0.059	21003
ALM030.A0101.TF1.1.trim2.bamALM075.A0101.TF1.1.trim2.bam	ALM030.A0101.TF1.1.trim2.bam	ALM075.A0101.TF1.1.trim2.bam	0.886	0.097	0.016	0.065	1430						ALM056.merged.trim2.bamALM069.A0101.TF1.1.trim2.bam	ALM056.merged.trim2.bam	ALM069.A0101.TF1.1.trim2.bam	0.898	0.085	0.017	0.059	13794
ALM071.A0101.TF1.1.trim2.bamALM075.A0101.TF1.1.trim2.bam	ALM071.A0101.TF1.1.trim2.bam	ALM075.A0101.TF1.1.trim2.bam	0.878	0.115	0.007	0.065	4967						ALM025.A0101.Reamp.trim2.bamALM073.A0101.TF1.1.trim2.bam	ALM025.A0101.Reamp.trim2.bam	ALM073.A0101.TF1.1.trim2.bam	0.886	0.111	0.004	0.059	2414
ALM069.A0101.TF1.1.trim2.bamBAS003.D0101.TF1.1.trim2.bam	ALM069.A0101.TF1.1.trim2.bam	BAS003.D0101.TF1.1.trim2.bam	0.879	0.112	0.009	0.065	1385						ALM076.A0101.TF1.1.trim2.bamALM079.A0101.TF1.1.trim2.bam	ALM076.A0101.TF1.1.trim2.bam	ALM079.A0101.TF1.1.trim2.bam	0.899	0.085	0.016	0.059	10649
ALM087.A0102.TF1.1.trim2.bamBAS018.A0101.TF1.1.trim2.bam	ALM087.A0102.TF1.1.trim2.bam	BAS018.A0101.TF1.1.trim2.bam	0.874	0.122	0.004	0.065	3072						ALM036.A0101.TF1.1.trim2.bamBAS003.D0101.TF1.1.trim2.bam	ALM036.A0101.TF1.1.trim2.bam	BAS003.D0101.TF1.1.trim2.bam	0.883	0.116	0.001	0.059	6111
ALM062.A0101.TF1.1.trim2.bamBAS027.A0101.TF1.1.trim2.bam	ALM062.A0101.TF1.1.trim2.bam	BAS027.A0101.TF1.1.trim2.bam	0.889	0.093	0.019	0.065	4473						ALM008.A0101.trim2.bamBAS017.A0101.TF1.1.trim2.bam	ALM008.A0101.trim2.bam	BAS017.A0101.TF1.1.trim2.bam	0.894	0.094	0.012	0.059	6561
ALM087.A0102.TF1.1.trim2.bamCBR004.A0101.trim2.bam	ALM087.A0102.TF1.1.trim2.bam	CBR004.A0101.trim2.bam	0.895	0.08	0.025	0.065	8184						ALM070.A0101.TF1.1.trim2.bamBAS017.A0101.TF1.1.trim2.bam	ALM070.A0101.TF1.1.trim2.bam	BAS017.A0101.TF1.1.trim2.bam	0.913	0.057	0.03	0.059	1280
ALM077.A0101.TF1.1.trim2.bamCMO001.A0101.TF1.1.trim2.bam	ALM077.A0101.TF1.1.trim2.bam	CMO001.A0101.TF1.1.trim2.bam	0.926	0.019	0.055	0.065	3105						ALM039.A0101.TF1.1.trim2.bamBAS026.A0101.TF1.1.trim2.bam	ALM039.A0101.TF1.1.trim2.bam	BAS026.A0101.TF1.1.trim2.bam	0.886	0.109	0.004	0.059	12883
ALM067.A0101.TF1.1.trim2.bamCMO003.A0101.TF1.1.trim2.bam	ALM067.A0101.TF1.1.trim2.bam	CMO003.A0101.TF1.1.trim2.bam	0.878	0.114	0.008	0.065	3394						ALM027.A0101.Reamp.trim2.bamCMO003.A0101.TF1.1.trim2.bam	ALM027.A0101.Reamp.trim2.bam	CMO003.A0101.TF1.1.trim2.bam	0.896	0.091	0.013	0.059	3176
ALM015.merged.trim2.bamMDP001.A0201.Index.Amp.trim2.bam	ALM015.merged.trim2.bam	MDP001.A0201.Index.Amp.trim2.bam	0.889	0.093	0.018	0.065	3513						ALM017.A0101.Reamp.trim2.bamFAL001.B0201.Index.Amp.trim2.bam	ALM017.A0101.Reamp.trim2.bam	FAL001.B0201.Index.Amp.trim2.bam	0.898	0.086	0.016	0.059	2426
ALM084.A0101.TF1.1.trim2.bamMDP001.A0201.Index.Amp.trim2.bam	ALM084.A0101.TF1.1.trim2.bam	MDP001.A0201.Index.Amp.trim2.bam	0.883	0.105	0.012	0.065	3718						BAS025.A0101.TF1.1.trim2.bamFAL001.B0201.Index.Amp.trim2.bam	BAS025.A0101.TF1.1.trim2.bam	FAL001.B0201.Index.Amp.trim2.bam	0.882	0.117	0.001	0.059	1856
ALM034.A0101.TF1.1.trim2.bamMMI004.A0301.Index.Amp.trim2.bam	ALM034.A0101.TF1.1.trim2.bam	MMI004.A0301.Index.Amp.trim2.bam	0.873	0.124	0.003	0.065	1982						ALM071.A0101.TF1.1.trim2.bamMDP003.A0201.Index.Amp.trim2.bam	ALM071.A0101.TF1.1.trim2.bam	MDP003.A0201.Index.Amp.trim2.bam	0.886	0.11	0.004	0.059	10875
ALM028.merged.trim2.bamALM031.A0101.TF1.1.trim2.bam	ALM028.merged.trim2.bam	ALM031.A0101.TF1.1.trim2.bam	0.873	0.127	0	0.064	6827						CMO003.A0101.TF1.1.trim2.bamMDP003.A0201.Index.Amp.trim2.bam	CMO003.A0101.TF1.1.trim2.bam	MDP003.A0201.Index.Amp.trim2.bam	0.887	0.108	0.005	0.059	4425
ALM007.B0101.TF1.1.trim2.bamALM038.merged.trim2.bam	ALM007.B0101.TF1.1.trim2.bam	ALM038.merged.trim2.bam	0.891	0.089	0.02	0.064	7650						ALM047.A0101.TF1.1.trim2.bamMMI004.A0301.Index.Amp.trim2.bam	ALM047.A0101.TF1.1.trim2.bam	MMI004.A0301.Index.Amp.trim2.bam	0.882	0.118	0	0.059	4664
ALM014.A0101.trim2.bamALM040.A0101.TF1.1.trim2.bam	ALM014.A0101.trim2.bam	ALM040.A0101.TF1.1.trim2.bam	0.873	0.126	0.001	0.064	2070						ALM049.A0101.TF1.1.trim2.bamALM063.A0101.TF1.1.trim2.bam	ALM049.A0101.TF1.1.trim2.bam	ALM063.A0101.TF1.1.trim2.bam	0.928	0.028	0.044	0.058	9032
ALM020.A0101.Reamp.trim2.bamALM040.A0101.TF1.1.trim2.bam	ALM020.A0101.Reamp.trim2.bam	ALM040.A0101.TF1.1.trim2.bam	0.872	0.127	0.001	0.064	8000						ALM045.A0101.TF1.1.trim2.bamALM076.A0101.TF1.1.trim2.bam	ALM045.A0101.TF1.1.trim2.bam	ALM076.A0101.TF1.1.trim2.bam	0.887	0.111	0.002	0.058	1142
ALM027.A0101.Reamp.trim2.bamALM040.A0101.TF1.1.trim2.bam	ALM027.A0101.Reamp.trim2.bam	ALM040.A0101.TF1.1.trim2.bam	0.921	0.032	0.048	0.064	1719						ALM040.A0101.TF1.1.trim2.bamALM079.A0101.TF1.1.trim2.bam	ALM040.A0101.TF1.1.trim2.bam	ALM079.A0101.TF1.1.trim2.bam	0.898	0.088	0.014	0.058	5014
ALM030.A0101.TF1.1.trim2.bamALM057.A0101.TF1.1.trim2.bam	ALM030.A0101.TF1.1.trim2.bam	ALM057.A0101.TF1.1.trim2.bam	0.879	0.113	0.007	0.064	1461						ALM052.A0101.TF2.1.trim2.bamALM088.A0101.TF1.1.trim2.bam	ALM052.A0101.TF2.1.trim2.bam	ALM088.A0101.TF1.1.trim2.bam	0.892	0.099	0.009	0.058	15232
ALM024.A0101.Reamp.trim2.bamALM069.A0101.TF1.1.trim2.bam	ALM024.A0101.Reamp.trim2.bam	ALM069.A0101.TF1.1.trim2.bam	0.876	0.119	0.004	0.064	3002						ALM036.A0101.TF1.1.trim2.bamBAS017.A0101.TF1.1.trim2.bam	ALM036.A0101.TF1.1.trim2.bam	BAS017.A0101.TF1.1.trim2.bam	0.893	0.099	0.008	0.058	5588
ALM004.A0101.trim2.bamALM070.A0101.TF1.1.trim2.bam	ALM004.A0101.trim2.bam	ALM070.A0101.TF1.1.trim2.bam	0.9	0.072	0.028	0.064	1629						BAS017.A0101.TF1.1.trim2.bamCBR004.A0101.trim2.bam	BAS017.A0101.TF1.1.trim2.bam	CBR004.A0101.trim2.bam	0.886	0.112	0.002	0.058	6671
ALM056.merged.trim2.bamBAS002.A0102.trim2.bam	ALM056.merged.trim2.bam	BAS002.A0102.trim2.bam	0.931	0.011	0.058	0.064	4293						ALM044.A0101.TF2.1.trim2.bamLHO003.A0101.trim2.bam	ALM044.A0101.TF2.1.trim2.bam	LHO003.A0101.trim2.bam	0.891	0.104	0.006	0.058	8323
ALM034.A0101.TF1.1.trim2.bamBAS017.A0101.TF1.1.trim2.bam	ALM034.A0101.TF1.1.trim2.bam	BAS017.A0101.TF1.1.trim2.bam	0.876	0.119	0.004	0.064	1604						ALM040.A0101.TF1.1.trim2.bamMDP001.A0201.Index.Amp.trim2.bam	ALM040.A0101.TF1.1.trim2.bam	MDP001.A0201.Index.Amp.trim2.bam	0.886	0.111	0.003	0.058	6381
ALM020.A0101.Reamp.trim2.bamBAS018.A0101.TF1.1.trim2.bam	ALM020.A0101.Reamp.trim2.bam	BAS018.A0101.TF1.1.trim2.bam	0.876	0.119	0.005	0.064	7122						MMI004.A0301.Index.Amp.trim2.bamPUC002.A0101.trim2.bam	MMI004.A0301.Index.Amp.trim2.bam	PUC002.A0101.trim2.bam	0.895	0.094	0.011	0.058	8626
ALM040.A0101.TF1.1.trim2.bamBAS023.A0101.TF1.1.trim2.bam	ALM040.A0101.TF1.1.trim2.bam	BAS023.A0101.TF1.1.trim2.bam	0.872	0.127	0.001	0.064	7433						ALM026.A0101.Reamp.trim2.bamALM030.A0101.TF1.1.trim2.bam	ALM026.A0101.Reamp.trim2.bam	ALM030.A0101.TF1.1.trim2.bam	0.896	0.094	0.009	0.057	7935
BAS017.A0101.TF1.1.trim2.bamCBR004.A0101.trim2.bam	BAS017.A0101.TF1.1.trim2.bam	CBR004.A0101.trim2.bam	0.876	0.122	0.003	0.064	1791						ALM032.A0101.TF1.1.trim2.bamALM041.A0101.TF1.1.trim2.bam	ALM032.A0101.TF1.1.trim2.bam	ALM041.A0101.TF1.1.trim2.bam	0.914	0.059	0.028	0.057	49584
ALM070.A0101.TF1.1.trim2.bamLHO003.A0101.trim2.bam	ALM070.A0101.TF1.1.trim2.bam	LHO003.A0101.trim2.bam	0.881	0.109	0.01	0.064	3602						ALM031.A0101.TF1.1.trim2.bamALM067.A0101.TF1.1.trim2.bam	ALM031.A0101.TF1.1.trim2.bam	ALM067.A0101.TF1.1.trim2.bam	0.897	0.093	0.01	0.057	24740
BAS026.A0101.TF1.1.trim2.bamMDP002.A0201.Index.Amp.trim2.bam	BAS026.A0101.TF1.1.trim2.bam	MDP002.A0201.Index.Amp.trim2.bam	0.876	0.119	0.004	0.064	2199						ALM026.A0101.Reamp.trim2.bamBAS014.A0102.trim2.bam	ALM026.A0101.Reamp.trim2.bam	BAS014.A0102.trim2.bam	0.886	0.114	0	0.057	2479
PUC002.A0101.trim2.bamPUC004.A0101.trim2.bam	PUC002.A0101.trim2.bam	PUC004.A0101.trim2.bam	0.876	0.119	0.005	0.064	23060						ALM043.A0101.TF1.1.trim2.bamBAS024.A0101.TF1.1.trim2.bam	ALM043.A0101.TF1.1.trim2.bam	BAS024.A0101.TF1.1.trim2.bam	0.887	0.113	0	0.057	33145
ALM002.merged.trim2.bamALM030.A0101.TF1.1.trim2.bam	ALM002.merged.trim2.bam	ALM030.A0101.TF1.1.trim2.bam	0.875	0.124	0.001	0.063	2176						BAS017.A0101.TF1.1.trim2.bamBAS027.A0101.TF1.1.trim2.bam	BAS017.A0101.TF1.1.trim2.bam	BAS027.A0101.TF1.1.trim2.bam	0.888	0.11	0.002	0.057	4744
ALM038.merged.trim2.bamALM044.A0101.TF2.1.trim2.bam	ALM038.merged.trim2.bam	ALM044.A0101.TF2.1.trim2.bam	0.888	0.098	0.014	0.063	1182						BAS027.A0101.TF1.1.trim2.bamCMO001.A0101.TF1.1.trim2.bam	BAS027.A0101.TF1.1.trim2.bam	CMO001.A0101.TF1.1.trim2.bam	0.888	0.11	0.002	0.057	27639
ALM002.merged.trim2.bamALM050.A0101.TF1.1.trim2.bam	ALM002.merged.trim2.bam	ALM050.A0101.TF1.1.trim2.bam	0.893	0.089	0.018	0.063	15311						ALM043.A0101.TF1.1.trim2.bamMDP001.A0201.Index.Amp.trim2.bam	ALM043.A0101.TF1.1.trim2.bam	MDP001.A0201.Index.Amp.trim2.bam	0.901	0.085	0.014	0.057	6751
ALM047.A0101.TF1.1.trim2.bamALM050.A0101.TF1.1.trim2.bam	ALM047.A0101.TF1.1.trim2.bam	ALM050.A0101.TF1.1.trim2.bam	0.904	0.066	0.03	0.063	11536						ALM029.A0101.Reamp.trim2.bamMMI004.A0301.Index.Amp.trim2.bam	ALM029.A0101.Reamp.trim2.bam	MMI004.A0301.Index.Amp.trim2.bam	0.895	0.096	0.009	0.057	4661
ALM002.merged.trim2.bamALM068.A0101.TF1.1.trim2.bam	ALM002.merged.trim2.bam	ALM068.A0101.TF1.1.trim2.bam	0.889	0.096	0.015	0.063	15291						ALM054.A0101.TF1.1.trim2.bamPUC001.A0101.trim2.bam	ALM054.A0101.TF1.1.trim2.bam	PUC001.A0101.trim2.bam	0.889	0.107	0.003	0.057	3480
ALM048.A0101.TF1.1.trim2.bamALM068.A0101.TF1.1.trim2.bam	ALM048.A0101.TF1.1.trim2.bam	ALM068.A0101.TF1.1.trim2.bam	0.877	0.12	0.003	0.063	3433						ALM024.A0101.Reamp.trim2.bamALM046.A0101.TF1.1.trim2.bam	ALM024.A0101.Reamp.trim2.bam	ALM046.A0101.TF1.1.trim2.bam	0.909	0.07	0.021	0.056	2674
ALM069.A0101.TF1.1.trim2.bamALM071.A0101.TF1.1.trim2.bam	ALM069.A0101.TF1.1.trim2.bam	ALM071.A0101.TF1.1.trim2.bam	0.885	0.105	0.01	0.063	7358						ALM043.A0101.TF1.1.trim2.bamALM062.A0101.TF1.1.trim2.bam	ALM043.A0101.TF1.1.trim2.bam	ALM062.A0101.TF1.1.trim2.bam	0.909	0.071	0.021	0.056	10835
ALM001.merged.trim2.bamALM075.A0101.TF1.1.trim2.bam	ALM001.merged.trim2.bam	ALM075.A0101.TF1.1.trim2.bam	0.885	0.105	0.011	0.063	7207						ALM002.merged.trim2.bamALM068.A0101.TF1.1.trim2.bam	ALM002.merged.trim2.bam	ALM068.A0101.TF1.1.trim2.bam	0.889	0.109	0.002	0.056	57544
ALM035.A0101.TF1.1.trim2.bamALM079.A0101.TF1.1.trim2.bam	ALM035.A0101.TF1.1.trim2.bam	ALM079.A0101.TF1.1.trim2.bam	0.918	0.039	0.043	0.063	2749						ALM057.A0101.TF1.1.trim2.bamALM071.A0101.TF1.1.trim2.bam	ALM057.A0101.TF1.1.trim2.bam	ALM071.A0101.TF1.1.trim2.bam	0.893	0.102	0.005	0.056	18474
ALM039.A0101.TF1.1.trim2.bamALM079.A0101.TF1.1.trim2.bam	ALM039.A0101.TF1.1.trim2.bam	ALM079.A0101.TF1.1.trim2.bam	0.881	0.113	0.006	0.063	2581						ALM056.merged.trim2.bamALM077.A0101.TF1.1.trim2.bam	ALM056.merged.trim2.bam	ALM077.A0101.TF1.1.trim2.bam	0.914	0.059	0.027	0.056	5783
BAS022.A0101.TF2.1.trim2.bamBAS025.A0101.TF1.1.trim2.bam	BAS022.A0101.TF2.1.trim2.bam	BAS025.A0101.TF1.1.trim2.bam	0.883	0.107	0.009	0.063	16591						ALM073.A0101.TF1.1.trim2.bamALM077.A0101.TF1.1.trim2.bam	ALM073.A0101.TF1.1.trim2.bam	ALM077.A0101.TF1.1.trim2.bam	0.895	0.099	0.007	0.056	1175
ALM014.A0101.trim2.bamCMO001.A0101.TF1.1.trim2.bam	ALM014.A0101.trim2.bam	CMO001.A0101.TF1.1.trim2.bam	0.895	0.085	0.02	0.063	2479						ALM014.A0101.trim2.bamALM087.A0102.TF1.1.trim2.bam	ALM014.A0101.trim2.bam	ALM087.A0102.TF1.1.trim2.bam	0.893	0.103	0.004	0.056	7191
BAS027.A0101.TF1.1.trim2.bamCMO001.A0101.TF1.1.trim2.bam	BAS027.A0101.TF1.1.trim2.bam	CMO001.A0101.TF1.1.trim2.bam	0.894	0.086	0.02	0.063	7432						ALM044.A0101.TF2.1.trim2.bamALM087.A0102.TF1.1.trim2.bam	ALM044.A0101.TF2.1.trim2.bam	ALM087.A0102.TF1.1.trim2.bam	0.895	0.099	0.006	0.056	3476
ALM004.A0101.trim2.bamLOT001.A0201.Index.Amp.trim2.bam	ALM004.A0101.trim2.bam	LOT001.A0201.Index.Amp.trim2.bam	0.875	0.123	0.001	0.063	1267						ALM070.A0101.TF1.1.trim2.bamBAS002.A0102.trim2.bam	ALM070.A0101.TF1.1.trim2.bam	BAS002.A0102.trim2.bam	0.897	0.095	0.009	0.056	11718
ALM087.A0102.TF1.1.trim2.bamMDP003.A0201.Index.Amp.trim2.bam	ALM087.A0102.TF1.1.trim2.bam	MDP003.A0201.Index.Amp.trim2.bam	0.885	0.105	0.01	0.063	2328						ALM007.B0101.TF1.1.trim2.bamBAS017.A0101.TF1.1.trim2.bam	ALM007.B0101.TF1.1.trim2.bam	BAS017.A0101.TF1.1.trim2.bam	0.896	0.097	0.007	0.056	4712
ALM048.A0101.TF1.1.trim2.bamPLZ001.A0101.trim2.bam	ALM048.A0101.TF1.1.trim2.bam	PLZ001.A0101.trim2.bam	0.887	0.1	0.013	0.063	3709						ALM070.A0101.TF1.1.trim2.bamBAS024.A0101.TF1.1.trim2.bam	ALM070.A0101.TF1.1.trim2.bam	BAS024.A0101.TF1.1.trim2.bam	0.893	0.104	0.004	0.056	12937
ALM071.A0101.TF1.1.trim2.bamPLZ001.A0101.trim2.bam	ALM071.A0101.TF1.1.trim2.bam	PLZ001.A0101.trim2.bam	0.877	0.121	0.002	0.063	10748						ALM017.A0101.Reamp.trim2.bamBAS026.A0101.TF1.1.trim2.bam	ALM017.A0101.Reamp.trim2.bam	BAS026.A0101.TF1.1.trim2.bam	0.891	0.107	0.002	0.056	15470
ALM008.A0101.trim2.bamPUC003.A0101.trim2.bam	ALM008.A0101.trim2.bam	PUC003.A0101.trim2.bam	0.876	0.121	0.002	0.063	21510						ALM076.A0101.TF1.1.trim2.bamBAS026.A0101.TF1.1.trim2.bam	ALM076.A0101.TF1.1.trim2.bam	BAS026.A0101.TF1.1.trim2.bam	0.89	0.107	0.003	0.056	13643
ALM077.A0101.TF1.1.trim2.bamPUC004.A0101.trim2.bam	ALM077.A0101.TF1.1.trim2.bam	PUC004.A0101.trim2.bam	0.883	0.108	0.009	0.063	5714						ALM031.A0101.TF1.1.trim2.bamLOT001.A0201.Index.Amp.trim2.bam	ALM031.A0101.TF1.1.trim2.bam	LOT001.A0201.Index.Amp.trim2.bam	0.897	0.095	0.008	0.056	4139
ALM024.A0101.Reamp.trim2.bamALM028.merged.trim2.bam	ALM024.A0101.Reamp.trim2.bam	ALM028.merged.trim2.bam	0.878	0.119	0.002	0.062	3717						BAS024.A0101.TF1.1.trim2.bamLOT001.A0201.Index.Amp.trim2.bam	BAS024.A0101.TF1.1.trim2.bam	LOT001.A0201.Index.Amp.trim2.bam	0.914	0.06	0.026	0.056	11110
ALM042.A0101.TF1.1.trim2.bamALM044.A0101.TF2.1.trim2.bam	ALM042.A0101.TF1.1.trim2.bam	ALM044.A0101.TF2.1.trim2.bam	0.878	0.119	0.003	0.062	2139						ALM073.A0101.TF1.1.trim2.bamMDP003.A0201.Index.Amp.trim2.bam	ALM073.A0101.TF1.1.trim2.bam	MDP003.A0201.Index.Amp.trim2.bam	0.901	0.087	0.013	0.056	1202
ALM042.A0101.TF1.1.trim2.bamALM049.A0101.TF1.1.trim2.bam	ALM042.A0101.TF1.1.trim2.bam	ALM049.A0101.TF1.1.trim2.bam	0.909	0.058	0.033	0.062	2693						BAS017.A0101.TF1.1.trim2.bamMDP003.A0201.Index.Amp.trim2.bam	BAS017.A0101.TF1.1.trim2.bam	MDP003.A0201.Index.Amp.trim2.bam	0.893	0.103	0.004	0.056	2007
ALM046.A0101.TF1.1.trim2.bamALM050.A0101.TF1.1.trim2.bam	ALM046.A0101.TF1.1.trim2.bam	ALM050.A0101.TF1.1.trim2.bam	0.877	0.121	0.002	0.062	3484						BAS023.A0101.TF1.1.trim2.bamMDP003.A0201.Index.Amp.trim2.bam	BAS023.A0101.TF1.1.trim2.bam	MDP003.A0201.Index.Amp.trim2.bam	0.89	0.107	0.003	0.056	18341
ALM047.A0101.TF1.1.trim2.bamALM062.A0101.TF1.1.trim2.bam	ALM047.A0101.TF1.1.trim2.bam	ALM062.A0101.TF1.1.trim2.bam	0.886	0.105	0.009	0.062	3598						ALM053.A0101.TF1.1.trim2.bamMMI002.A0201.Index.Amp.trim2.bam	ALM053.A0101.TF1.1.trim2.bam	MMI002.A0201.Index.Amp.trim2.bam	0.914	0.059	0.027	0.056	1055
ALM040.A0101.TF1.1.trim2.bamALM068.A0101.TF1.1.trim2.bam	ALM040.A0101.TF1.1.trim2.bam	ALM068.A0101.TF1.1.trim2.bam	0.881	0.115	0.004	0.062	8454						ALM084.A0101.TF1.1.trim2.bamPUC002.A0101.trim2.bam	ALM084.A0101.TF1.1.trim2.bam	PUC002.A0101.trim2.bam	0.893	0.102	0.005	0.056	81025
ALM067.A0101.TF1.1.trim2.bamALM071.A0101.TF1.1.trim2.bam	ALM067.A0101.TF1.1.trim2.bam	ALM071.A0101.TF1.1.trim2.bam	0.881	0.113	0.006	0.062	8773						MMI004.A0301.Index.Amp.trim2.bamPUC003.A0101.trim2.bam	MMI004.A0301.Index.Amp.trim2.bam	PUC003.A0101.trim2.bam	0.908	0.071	0.02	0.056	8252
ALM042.A0101.TF1.1.trim2.bamALM087.A0102.TF1.1.trim2.bam	ALM042.A0101.TF1.1.trim2.bam	ALM087.A0102.TF1.1.trim2.bam	0.876	0.123	0.001	0.062	7633						ALM007.B0101.TF1.1.trim2.bamALM014.A0101.trim2.bam	ALM007.B0101.TF1.1.trim2.bam	ALM014.A0101.trim2.bam	0.902	0.087	0.012	0.055	12497
BAS002.A0102.trim2.bamBAS003.D0101.TF1.1.trim2.bam	BAS002.A0102.trim2.bam	BAS003.D0101.TF1.1.trim2.bam	0.898	0.08	0.021	0.062	1631						ALM014.A0101.trim2.bamALM024.A0101.Reamp.trim2.bam	ALM014.A0101.trim2.bam	ALM024.A0101.Reamp.trim2.bam	0.93	0.032	0.039	0.055	3642
ALM015.merged.trim2.bamBAS017.A0101.TF1.1.trim2.bam	ALM015.merged.trim2.bam	BAS017.A0101.TF1.1.trim2.bam	0.916	0.045	0.039	0.062	1607						ALM027.A0101.Reamp.trim2.bamALM040.A0101.TF1.1.trim2.bam	ALM027.A0101.Reamp.trim2.bam	ALM040.A0101.TF1.1.trim2.bam	0.897	0.097	0.007	0.055	6596
ALM035.A0101.TF1.1.trim2.bamBAS017.A0101.TF1.1.trim2.bam	ALM035.A0101.TF1.1.trim2.bam	BAS017.A0101.TF1.1.trim2.bam	0.882	0.113	0.006	0.062	1611						ALM003.A0101.trim2.bamALM045.A0101.TF1.1.trim2.bam	ALM003.A0101.trim2.bam	ALM045.A0101.TF1.1.trim2.bam	0.892	0.107	0.001	0.055	1011
ALM050.A0101.TF1.1.trim2.bamBAS017.A0101.TF1.1.trim2.bam	ALM050.A0101.TF1.1.trim2.bam	BAS017.A0101.TF1.1.trim2.bam	0.882	0.111	0.007	0.062	1678						ALM018.A0101.Reamp.trim2.bamALM048.A0101.TF1.1.trim2.bam	ALM018.A0101.Reamp.trim2.bam	ALM048.A0101.TF1.1.trim2.bam	0.9	0.09	0.01	0.055	6148
ALM001.merged.trim2.bamBAS018.A0101.TF1.1.trim2.bam	ALM001.merged.trim2.bam	BAS018.A0101.TF1.1.trim2.bam	0.879	0.117	0.004	0.062	5486						ALM044.A0101.TF2.1.trim2.bamALM048.A0101.TF1.1.trim2.bam	ALM044.A0101.TF2.1.trim2.bam	ALM048.A0101.TF1.1.trim2.bam	0.895	0.101	0.004	0.055	1617
ALM020.A0101.Reamp.trim2.bamMDP001.A0201.Index.Amp.trim2.bam	ALM020.A0101.Reamp.trim2.bam	MDP001.A0201.Index.Amp.trim2.bam	0.902	0.071	0.027	0.062	3509						ALM007.B0101.TF1.1.trim2.bamALM050.A0101.TF1.1.trim2.bam	ALM007.B0101.TF1.1.trim2.bam	ALM050.A0101.TF1.1.trim2.bam	0.922	0.046	0.032	0.055	52621
ALM078.A0102.TF1.1.trim2.bamMDP001.A0201.Index.Amp.trim2.bam	ALM078.A0102.TF1.1.trim2.bam	MDP001.A0201.Index.Amp.trim2.bam	0.883	0.111	0.006	0.062	2188						ALM047.A0101.TF1.1.trim2.bamALM050.A0101.TF1.1.trim2.bam	ALM047.A0101.TF1.1.trim2.bam	ALM050.A0101.TF1.1.trim2.bam	0.908	0.073	0.019	0.055	42797
ALM028.merged.trim2.bamMMI004.A0301.Index.Amp.trim2.bam	ALM028.merged.trim2.bam	MMI004.A0301.Index.Amp.trim2.bam	0.885	0.107	0.008	0.062	1936						ALM019.merged.trim2.bamALM056.merged.trim2.bam	ALM019.merged.trim2.bam	ALM056.merged.trim2.bam	0.909	0.072	0.019	0.055	20514
ALM073.A0101.TF1.1.trim2.bamPUC004.A0101.trim2.bam	ALM073.A0101.TF1.1.trim2.bam	PUC004.A0101.trim2.bam	0.876	0.123	0.001	0.062	1106						ALM070.A0101.TF1.1.trim2.bamALM080.A0101.TF1.1.trim2.bam	ALM070.A0101.TF1.1.trim2.bam	ALM080.A0101.TF1.1.trim2.bam	0.893	0.105	0.002	0.055	13877
LOT001.A0201.Index.Amp.trim2.bamZAP002.A0301.Index.Amp.trim2.bam	LOT001.A0201.Index.Amp.trim2.bam	ZAP002.A0301.Index.Amp.trim2.bam	0.919	0.037	0.044	0.062	2728						ALM038.merged.trim2.bamALM084.A0101.TF1.1.trim2.bam	ALM038.merged.trim2.bam	ALM084.A0101.TF1.1.trim2.bam	0.892	0.105	0.003	0.055	40527
ALM016.merged.trim2.bamALM024.A0101.Reamp.trim2.bam	ALM016.merged.trim2.bam	ALM024.A0101.Reamp.trim2.bam	0.895	0.087	0.018	0.061	4521						ALM040.A0101.TF1.1.trim2.bamALM088.A0101.TF1.1.trim2.bam	ALM040.A0101.TF1.1.trim2.bam	ALM088.A0101.TF1.1.trim2.bam	0.916	0.057	0.026	0.055	23861
ALM026.A0101.Reamp.trim2.bamALM046.A0101.TF1.1.trim2.bam	ALM026.A0101.Reamp.trim2.bam	ALM046.A0101.TF1.1.trim2.bam	0.888	0.102	0.01	0.061	2610						ALM007.B0101.TF1.1.trim2.bamBAS022.A0101.TF2.1.trim2.bam	ALM007.B0101.TF1.1.trim2.bam	BAS022.A0101.TF2.1.trim2.bam	0.89	0.11	0	0.055	51795
ALM007.B0101.TF1.1.trim2.bamALM056.merged.trim2.bam	ALM007.B0101.TF1.1.trim2.bam	ALM056.merged.trim2.bam	0.889	0.101	0.011	0.061	3393						ALM021.A0101.Reamp.trim2.bamCBR004.A0101.trim2.bam	ALM021.A0101.Reamp.trim2.bam	CBR004.A0101.trim2.bam	0.898	0.096	0.007	0.055	82405
ALM052.A0101.TF2.1.trim2.bamALM060.A0101.TF1.1.trim2.bam	ALM052.A0101.TF2.1.trim2.bam	ALM060.A0101.TF1.1.trim2.bam	0.893	0.092	0.014	0.061	5825						BAS018.A0101.TF1.1.trim2.bamCMO002.A0101.TF1.1.trim2.bam	BAS018.A0101.TF1.1.trim2.bam	CMO002.A0101.TF1.1.trim2.bam	0.909	0.073	0.019	0.055	10482
ALM002.merged.trim2.bamALM063.A0101.TF1.1.trim2.bam	ALM002.merged.trim2.bam	ALM063.A0101.TF1.1.trim2.bam	0.893	0.092	0.015	0.061	13070						ALM080.A0101.TF1.1.trim2.bamFAL002.A0201.Index.Amp.trim2.bam	ALM080.A0101.TF1.1.trim2.bam	FAL002.A0201.Index.Amp.trim2.bam	0.894	0.103	0.004	0.055	1800
ALM060.A0101.TF1.1.trim2.bamALM073.A0101.TF1.1.trim2.bam	ALM060.A0101.TF1.1.trim2.bam	ALM073.A0101.TF1.1.trim2.bam	0.884	0.11	0.006	0.061	1191						BAS022.A0101.TF2.1.trim2.bamFAL002.A0201.Index.Amp.trim2.bam	BAS022.A0101.TF2.1.trim2.bam	FAL002.A0201.Index.Amp.trim2.bam	0.898	0.092	0.009	0.055	1683
ALM040.A0101.TF1.1.trim2.bamALM076.A0101.TF1.1.trim2.bam	ALM040.A0101.TF1.1.trim2.bam	ALM076.A0101.TF1.1.trim2.bam	0.879	0.119	0.002	0.061	8296						CMO002.A0101.TF1.1.trim2.bamMDP001.A0201.Index.Amp.trim2.bam	CMO002.A0101.TF1.1.trim2.bam	MDP001.A0201.Index.Amp.trim2.bam	0.93	0.031	0.039	0.055	5407
ALM047.A0101.TF1.1.trim2.bamALM087.A0102.TF1.1.trim2.bam	ALM047.A0101.TF1.1.trim2.bam	ALM087.A0102.TF1.1.trim2.bam	0.896	0.085	0.018	0.061	4500						CBR004.A0101.trim2.bamPUC004.A0101.trim2.bam	CBR004.A0101.trim2.bam	PUC004.A0101.trim2.bam	0.895	0.099	0.005	0.055	83978
ALM084.A0101.TF1.1.trim2.bamALM088.A0101.TF1.1.trim2.bam	ALM084.A0101.TF1.1.trim2.bam	ALM088.A0101.TF1.1.trim2.bam	0.879	0.121	0	0.061	14958						ALM019.merged.trim2.bamALM043.A0101.TF1.1.trim2.bam	ALM019.merged.trim2.bam	ALM043.A0101.TF1.1.trim2.bam	0.903	0.085	0.012	0.054	38177
ALM025.A0101.Reamp.trim2.bamBAS002.A0102.trim2.bam	ALM025.A0101.Reamp.trim2.bam	BAS002.A0102.trim2.bam	0.924	0.03	0.046	0.061	10719						ALM029.A0101.Reamp.trim2.bamALM051.A0101.TF1.1.trim2.bam	ALM029.A0101.Reamp.trim2.bam	ALM051.A0101.TF1.1.trim2.bam	0.901	0.09	0.01	0.054	35546
ALM044.A0101.TF2.1.trim2.bamBAS023.A0101.TF1.1.trim2.bam	ALM044.A0101.TF2.1.trim2.bam	BAS023.A0101.TF1.1.trim2.bam	0.878	0.121	0.001	0.061	1907						ALM026.A0101.Reamp.trim2.bamALM056.merged.trim2.bam	ALM026.A0101.Reamp.trim2.bam	ALM056.merged.trim2.bam	0.893	0.107	0	0.054	14157
ALM088.A0101.TF1.1.trim2.bamLHO003.A0101.trim2.bam	ALM088.A0101.TF1.1.trim2.bam	LHO003.A0101.trim2.bam	0.885	0.108	0.007	0.061	15059						ALM027.A0101.Reamp.trim2.bamALM057.A0101.TF1.1.trim2.bam	ALM027.A0101.Reamp.trim2.bam	ALM057.A0101.TF1.1.trim2.bam	0.894	0.103	0.003	0.054	7642
BAS023.A0101.TF1.1.trim2.bamMDP003.A0201.Index.Amp.trim2.bam	BAS023.A0101.TF1.1.trim2.bam	MDP003.A0201.Index.Amp.trim2.bam	0.885	0.108	0.007	0.061	4863						ALM051.A0101.TF1.1.trim2.bamALM062.A0101.TF1.1.trim2.bam	ALM051.A0101.TF1.1.trim2.bam	ALM062.A0101.TF1.1.trim2.bam	0.929	0.034	0.037	0.054	19711
ALM084.A0101.TF1.1.trim2.bamMMI004.A0301.Index.Amp.trim2.bam	ALM084.A0101.TF1.1.trim2.bam	MMI004.A0301.Index.Amp.trim2.bam	0.879	0.12	0.002	0.061	2126						ALM042.A0101.TF1.1.trim2.bamALM071.A0101.TF1.1.trim2.bam	ALM042.A0101.TF1.1.trim2.bam	ALM071.A0101.TF1.1.trim2.bam	0.926	0.041	0.033	0.054	35597
BAS022.A0101.TF2.1.trim2.bamPLZ001.A0101.trim2.bam	BAS022.A0101.TF2.1.trim2.bam	PLZ001.A0101.trim2.bam	0.894	0.09	0.016	0.061	21751						ALM075.A0101.TF1.1.trim2.bamALM078.A0102.TF1.1.trim2.bam	ALM075.A0101.TF1.1.trim2.bam	ALM078.A0102.TF1.1.trim2.bam	0.896	0.099	0.005	0.054	20335
ALM048.A0101.TF1.1.trim2.bamPUC003.A0101.trim2.bam	ALM048.A0101.TF1.1.trim2.bam	PUC003.A0101.trim2.bam	0.887	0.103	0.009	0.061	3529						ALM037.A0101.TF1.1.trim2.bamALM081.A0102.TF1.1.trim2.bam	ALM037.A0101.TF1.1.trim2.bam	ALM081.A0102.TF1.1.trim2.bam	0.918	0.056	0.026	0.054	2186
ALM053.A0101.TF1.1.trim2.bamPUC004.A0101.trim2.bam	ALM053.A0101.TF1.1.trim2.bam	PUC004.A0101.trim2.bam	0.885	0.109	0.007	0.061	15517						ALM062.A0101.TF1.1.trim2.bamALM088.A0101.TF1.1.trim2.bam	ALM062.A0101.TF1.1.trim2.bam	ALM088.A0101.TF1.1.trim2.bam	0.9	0.091	0.009	0.054	17410
PLZ001.A0101.trim2.bamPUC004.A0101.trim2.bam	PLZ001.A0101.trim2.bam	PUC004.A0101.trim2.bam	0.878	0.122	0	0.061	23421						ALM049.A0101.TF1.1.trim2.bamBAS003.D0101.TF1.1.trim2.bam	ALM049.A0101.TF1.1.trim2.bam	BAS003.D0101.TF1.1.trim2.bam	0.899	0.093	0.007	0.054	1127
ALM002.merged.trim2.bamALM032.A0101.TF1.1.trim2.bam	ALM002.merged.trim2.bam	ALM032.A0101.TF1.1.trim2.bam	0.879	0.121	0	0.06	9762						ALM049.A0101.TF1.1.trim2.bamBAS018.A0101.TF1.1.trim2.bam	ALM049.A0101.TF1.1.trim2.bam	BAS018.A0101.TF1.1.trim2.bam	0.896	0.102	0.003	0.054	4495
ALM034.A0101.TF1.1.trim2.bamALM040.A0101.TF1.1.trim2.bam	ALM034.A0101.TF1.1.trim2.bam	ALM040.A0101.TF1.1.trim2.bam	0.889	0.102	0.009	0.06	7974						ALM024.A0101.Reamp.trim2.bamBAS025.A0101.TF1.1.trim2.bam	ALM024.A0101.Reamp.trim2.bam	BAS025.A0101.TF1.1.trim2.bam	0.899	0.094	0.007	0.054	12498
ALM003.A0101.trim2.bamALM041.A0101.TF1.1.trim2.bam	ALM003.A0101.trim2.bam	ALM041.A0101.TF1.1.trim2.bam	0.899	0.081	0.02	0.06	17695						BAS022.A0101.TF2.1.trim2.bamBAS026.A0101.TF1.1.trim2.bam	BAS022.A0101.TF2.1.trim2.bam	BAS026.A0101.TF1.1.trim2.bam	0.893	0.106	0.001	0.054	13884
ALM001.merged.trim2.bamALM044.A0101.TF2.1.trim2.bam	ALM001.merged.trim2.bam	ALM044.A0101.TF2.1.trim2.bam	0.89	0.101	0.009	0.06	1579						BAS025.A0101.TF1.1.trim2.bamCBR001.A0101.trim2.bam	BAS025.A0101.TF1.1.trim2.bam	CBR001.A0101.trim2.bam	0.895	0.102	0.004	0.054	1591
ALM035.A0101.TF1.1.trim2.bamALM044.A0101.TF2.1.trim2.bam	ALM035.A0101.TF1.1.trim2.bam	ALM044.A0101.TF2.1.trim2.bam	0.896	0.09	0.015	0.06	2109						ALM008.A0101.trim2.bamCBR004.A0101.trim2.bam	ALM008.A0101.trim2.bam	CBR004.A0101.trim2.bam	0.904	0.084	0.012	0.054	82272
ALM042.A0101.TF1.1.trim2.bamALM046.A0101.TF1.1.trim2.bam	ALM042.A0101.TF1.1.trim2.bam	ALM046.A0101.TF1.1.trim2.bam	0.924	0.033	0.043	0.06	3349						ALM058.A0101.TF1.1.trim2.bamFAL001.B0201.Index.Amp.trim2.bam	ALM058.A0101.TF1.1.trim2.bam	FAL001.B0201.Index.Amp.trim2.bam	0.896	0.099	0.004	0.054	1844
ALM026.A0101.Reamp.trim2.bamALM051.A0101.TF1.1.trim2.bam	ALM026.A0101.Reamp.trim2.bam	ALM051.A0101.TF1.1.trim2.bam	0.919	0.043	0.038	0.06	12695						BAS023.A0101.TF1.1.trim2.bamFAL001.B0201.Index.Amp.trim2.bam	BAS023.A0101.TF1.1.trim2.bam	FAL001.B0201.Index.Amp.trim2.bam	0.892	0.106	0.001	0.054	1941
ALM007.B0101.TF1.1.trim2.bamALM062.A0101.TF1.1.trim2.bam	ALM007.B0101.TF1.1.trim2.bam	ALM062.A0101.TF1.1.trim2.bam	0.901	0.079	0.021	0.06	4344						ALM088.A0101.TF1.1.trim2.bamMDP001.A0201.Index.Amp.trim2.bam	ALM088.A0101.TF1.1.trim2.bam	MDP001.A0201.Index.Amp.trim2.bam	0.898	0.095	0.007	0.054	10479
ALM024.A0101.Reamp.trim2.bamALM062.A0101.TF1.1.trim2.bam	ALM024.A0101.Reamp.trim2.bam	ALM062.A0101.TF1.1.trim2.bam	0.889	0.102	0.01	0.06	1303						ALM041.A0101.TF1.1.trim2.bamMMI003.A0201.Index.Amp.trim2.bam	ALM041.A0101.TF1.1.trim2.bam	MMI003.A0201.Index.Amp.trim2.bam	0.897	0.098	0.006	0.054	1478
ALM034.A0101.TF1.1.trim2.bamALM063.A0101.TF1.1.trim2.bam	ALM034.A0101.TF1.1.trim2.bam	ALM063.A0101.TF1.1.trim2.bam	0.891	0.097	0.012	0.06	16100						ALM002.merged.trim2.bamMMI004.A0301.Index.Amp.trim2.bam	ALM002.merged.trim2.bam	MMI004.A0301.Index.Amp.trim2.bam	0.905	0.081	0.013	0.054	6256
ALM031.A0101.TF1.1.trim2.bamALM070.A0101.TF1.1.trim2.bam	ALM031.A0101.TF1.1.trim2.bam	ALM070.A0101.TF1.1.trim2.bam	0.885	0.11	0.005	0.06	1341						ALM019.merged.trim2.bamMMI004.A0301.Index.Amp.trim2.bam	ALM019.merged.trim2.bam	MMI004.A0301.Index.Amp.trim2.bam	0.902	0.088	0.01	0.054	9034
ALM070.A0101.TF1.1.trim2.bamALM071.A0101.TF1.1.trim2.bam	ALM070.A0101.TF1.1.trim2.bam	ALM071.A0101.TF1.1.trim2.bam	0.893	0.096	0.012	0.06	1797						ALM064.A0101.TF1.1.trim2.bamMMI004.A0301.Index.Amp.trim2.bam	ALM064.A0101.TF1.1.trim2.bam	MMI004.A0301.Index.Amp.trim2.bam	0.938	0.015	0.046	0.054	7868
ALM079.A0101.TF1.1.trim2.bamALM081.A0102.TF1.1.trim2.bam	ALM079.A0101.TF1.1.trim2.bam	ALM081.A0102.TF1.1.trim2.bam	0.882	0.116	0.002	0.06	3150						BAS022.A0101.TF2.1.trim2.bamMMI004.A0301.Index.Amp.trim2.bam	BAS022.A0101.TF2.1.trim2.bam	MMI004.A0301.Index.Amp.trim2.bam	0.907	0.079	0.014	0.054	7939
ALM040.A0101.TF1.1.trim2.bamALM084.A0101.TF1.1.trim2.bam	ALM040.A0101.TF1.1.trim2.bam	ALM084.A0101.TF1.1.trim2.bam	0.895	0.092	0.014	0.06	8525						BAS024.A0101.TF1.1.trim2.bamMMI004.A0301.Index.Amp.trim2.bam	BAS024.A0101.TF1.1.trim2.bam	MMI004.A0301.Index.Amp.trim2.bam	0.893	0.105	0.001	0.054	7980
ALM049.A0101.TF1.1.trim2.bamALM084.A0101.TF1.1.trim2.bam	ALM049.A0101.TF1.1.trim2.bam	ALM084.A0101.TF1.1.trim2.bam	0.89	0.1	0.01	0.06	2842						ALM003.A0101.trim2.bamALM027.A0101.Reamp.trim2.bam	ALM003.A0101.trim2.bam	ALM027.A0101.Reamp.trim2.bam	0.944	0.006	0.05	0.053	13179
ALM071.A0101.TF1.1.trim2.bamALM087.A0102.TF1.1.trim2.bam	ALM071.A0101.TF1.1.trim2.bam	ALM087.A0102.TF1.1.trim2.bam	0.881	0.118	0.001	0.06	4047						ALM015.merged.trim2.bamALM029.A0101.Reamp.trim2.bam	ALM015.merged.trim2.bam	ALM029.A0101.Reamp.trim2.bam	0.906	0.081	0.013	0.053	39946
ALM017.A0101.Reamp.trim2.bamBAS017.A0101.TF1.1.trim2.bam	ALM017.A0101.Reamp.trim2.bam	BAS017.A0101.TF1.1.trim2.bam	0.908	0.064	0.028	0.06	1856						ALM024.A0101.Reamp.trim2.bamALM029.A0101.Reamp.trim2.bam	ALM024.A0101.Reamp.trim2.bam	ALM029.A0101.Reamp.trim2.bam	0.936	0.023	0.042	0.053	8656
ALM015.merged.trim2.bamBAS018.A0101.TF1.1.trim2.bam	ALM015.merged.trim2.bam	BAS018.A0101.TF1.1.trim2.bam	0.912	0.056	0.032	0.06	7018						ALM025.A0101.Reamp.trim2.bamALM032.A0101.TF1.1.trim2.bam	ALM025.A0101.Reamp.trim2.bam	ALM032.A0101.TF1.1.trim2.bam	0.895	0.105	0	0.053	28715
[truncated: 4,656 more rows]

## Sheet: Dataset S1.7
pair	iid1	iid2	relationship	max_IBD	sum_IBD>8	n_IBD>8	sum_IBD>12	n_IBD>12	sum_IBD>16	n_IBD>16	sum_IBD>20	n_IBD>20
[truncated: 162 more rows]

[truncated: 1 more sheets: Dataset S1.8]
